# Supplementary material for: Gene expression changes in pancreatic α-cell lines following knock-out Of either CK2α or CK2α’
Source: Biol Res. 2025 Nov 13;58:69. doi: 10.1186/s40659-025-00654-x (PMC12616906; doi:10.1186/s40659-025-00654-x)
Supplement: Supplementary file 1 — Supplementary Material 1 [file 40659_2025_654_MOESM1_ESM.xlsx]

## Sheet: Suppl. Tables Info
	Supplementary Information provided in the is file:
	KO1, WT>KO
	Suppl. Table 4A: Genes downregulated following knock-out of CK2a.
	KO1, WT<KO
	Suppl. Table 4B: Genes upregulated following knock-out of CK2a.
	KO2, WT>KO
	Suppl. Table 4C: Genes downregulated following knock-out of CK2a'.
	KO2, WT<KO
	Suppl. Table 4D: Genes upregulated following knock-out of CK2a'.
	DOWNregulated KO1_KO2
	Suppl. information: Venn diagram of genes downregulated in KO1/KO2
	UPregulated KO1_KO2
	Suppl. information: Venn diagram of genes upregulated in KO1/KO2

## Sheet: KO1, WT>KO
Suppl. Table 4A: Genes downregulated following knock-out of CK2a.
Deregulated genes shown are based on DESeq2 results and were filtered for log2FC<-2 and p-adj<0.01.
								rLog-Normalized_counts					Normalized counts
GeneID	Base mean	log2(FC)	StdErr	Wald-Stats	P-value	P-adj	GeneID	WT1: Counts	WT2: Counts	KO1_A2: Counts	KO1_A1: Counts	GeneID	WT1: Counts	WT2: Counts	KO1_A2: Counts	KO1_A1: Counts
Gm44380	282.134	-11.5658	1.48649	-7.78062	7.21691e-15	9.88607e-13	Gm44380	7.87176	8.48888	6.1831	6.17615	Gm44380	373.226	755.309	0	0
Bmp2	119.052	-10.3208	1.50804	-6.84385	7.7091e-12	6.98767e-10	Bmp2	6.69656	7.14619	5.66899	5.66486	Bmp2	163.878	312.33	0	0
C77370	76.4971	-9.68304	1.51821	-6.37793	1.79493e-10	1.34576e-08	C77370	6.23799	6.37911	5.38059	5.37775	C77370	134.513	171.475	0	0
Crtap	63.2317	-9.4082	1.53215	-6.14054	8.22432e-10	5.57022e-08	Crtap	5.94608	6.10228	5.21947	5.21707	Crtap	107.989	144.938	0	0
Lhx1	53.2137	-9.15866	1.57262	-5.8238	5.75232e-09	3.49339e-07	Lhx1	5.46802	5.9267	4.99877	4.99665	Lhx1	58.7309	154.124	0	0
Inha	36.4108	-8.6112	1.60683	-5.35911	8.36335e-08	4.12932e-06	Inha	5.00513	5.32784	4.65388	4.65241	Inha	43.5746	102.069	0	0
Kcnc2	27.4247	-8.20297	1.62727	-5.04095	4.6322e-07	1.92681e-05	Kcnc2	4.74787	4.84649	4.39459	4.3935	Kcnc2	46.4164	63.2826	0	0
Lrrc17	74.4573	-8.19697	1.55264	-5.27939	1.29616e-07	6.10201e-06	Lrrc17	5.80112	6.47598	5.24535	5.2536	Lrrc17	68.2037	228.634	0	0.991507
Fut9	22.7417	-7.93278	1.66125	-4.77519	1.79539e-06	6.62151e-05	Fut9	4.47615	4.56975	4.18217	4.18126	Fut9	37.8909	53.0757	0	0
Gdf10	20.8838	-7.80934	1.68905	-4.62351	3.77292e-06	0.000128724	Gdf10	4.29632	4.46701	4.06666	4.06582	Gdf10	28.4182	55.1171	0	0
Sprn	18.2954	-7.6189	1.70797	-4.46079	8.16569e-06	0.000259182	Sprn	4.16538	4.24652	3.92753	3.9268	Sprn	30.3127	42.8689	0	0
Penk	17.9135	-7.58793	1.72517	-4.39838	1.09062e-05	0.000335692	Penk	4.07717	4.23719	3.88486	3.88415	Penk	23.6818	47.9723	0	0
Dmrt2	17.6051	-7.56221	1.77292	-4.2654	1.99547e-05	0.000578908	Dmrt2	3.9225	4.22531	3.80578	3.80504	Dmrt2	13.2618	57.1585	0	0
Fut4	17.2013	-7.5305	1.71879	-4.38129	1.17977e-05	0.00035884	Fut4	4.1211	4.12417	3.8592	3.85852	Fut4	34.1018	34.7034	0	0
Galk1	41.5852	-7.35123	1.55841	-4.71714	2.39186e-06	8.56134e-05	Galk1	5.40219	5.43224	4.85638	4.84482	Galk1	79.5709	85.7377	1.03202	0
Vmn1r-ps32	14.5412	-7.28785	1.76482	-4.12951	3.6353e-05	0.000988529	Vmn1r-ps32	3.85921	3.89339	3.65074	3.65017	Vmn1r-ps32	26.5236	31.6413	0	0
Slc25a24	11.6609	-6.97073	1.84584	-3.77646	0.000159072	0.00345016	Slc25a24	3.59578	3.49541	3.36242	3.36195	Slc25a24	30.3127	16.331	0	0
St8sia5	11.5709	-6.95831	1.83679	-3.78831	0.000151678	0.00330949	St8sia5	3.53566	3.55423	3.3628	3.36234	St8sia5	21.7873	24.4965	0	0
C2cd4a	10.4603	-6.81168	1.89104	-3.60207	0.000315689	0.00623135	C2cd4a	3.32722	3.4327	3.22284	3.22246	C2cd4a	13.2618	28.5792	0	0
Ascl1	114.803	-6.81003	0.831867	-8.18644	2.69067e-16	4.26273e-14	Ascl1	7.03015	6.79795	5.74834	5.70018	Ascl1	265.236	189.848	4.12808	0
Slitrk5	10.2767	-6.78777	1.88126	-3.6081	0.000308444	0.00613487	Slitrk5	3.38855	3.35643	3.2097	3.20929	Slitrk5	22.7346	18.3724	0	0
Mc4r	10.2767	-6.78777	1.88126	-3.6081	0.000308444	0.00613487	Mc4r	3.38855	3.35643	3.2097	3.20929	Mc4r	22.7346	18.3724	0	0
Vwde	9.94992	-6.73962	1.90713	-3.5339	0.00040948	0.0077149	Vwde	3.26507	3.35721	3.16068	3.16032	Vwde	13.2618	26.5379	0	0
Gm44379	26.7988	-6.7149	1.62708	-4.12695	3.67603e-05	0.000995149	Gm44379	4.66885	4.83759	4.36683	4.37499	Gm44379	38.8382	67.3654	0	0.991507
Gm10416	9.52957	-6.679	1.91232	-3.49261	0.000478321	0.00882037	Gm10416	3.2823	3.24189	3.1106	3.11022	Gm10416	21.7873	16.331	0	0
Sfrp2	9.45793	-6.66641	1.92887	-3.45613	0.000547996	0.00983639	Sfrp2	3.19047	3.2829	3.09315	3.09281	Sfrp2	12.3146	25.5172	0	0
Spo11	9.29275	-6.64262	1.92196	-3.45617	0.000547904	0.00983639	Spo11	3.24298	3.20941	3.07828	3.07791	Spo11	20.84	16.331	0	0
Epop	270.384	-6.4612	0.504094	-12.8174	1.30954e-37	9.94101e-35	Epop	8.20495	8.21706	6.34965	6.34137	Epop	530.473	538.923	6.19212	5.94904
Mir124-2hg	37.1033	-6.17266	1.21267	-5.09014	3.57806e-07	1.53385e-05	Mir124-2hg	5.31783	5.16621	4.7482	4.72716	Mir124-2hg	87.1491	59.1999	2.06404	0
Tm4sf4	34.6284	-6.08103	1.24623	-4.87953	1.06341e-06	4.12218e-05	Tm4sf4	4.96431	5.25097	4.62487	4.64269	Tm4sf4	42.6273	93.9032	0	1.98301
Gucy1b3	104.304	-6.05865	1.70992	-3.54323	0.000395259	0.00753266	Gucy1b3	6.68169	6.87615	5.71656	5.64862	Gucy1b3	175.246	235.779	6.19212	0
Fat4	468.643	-5.92034	0.379873	-15.5851	9.19455e-55	2.09394e-51	Fat4	8.94574	9.12077	6.87861	6.73695	Fat4	835.495	1008.44	22.7044	7.93206
Atp8b1	25.0586	-5.60827	1.28297	-4.3713	1.23507e-05	0.000373699	Atp8b1	4.67867	4.67594	4.31389	4.33104	Atp8b1	49.2582	48.993	0	1.98301
Frrs1l	65.1561	-5.38806	0.770803	-6.99019	2.74516e-12	2.68893e-10	Frrs1l	6.14404	6.03343	5.33217	5.30899	Frrs1l	140.196	114.317	4.12808	1.98301
F2r	19.722	-5.23926	1.34009	-3.90962	9.24425e-05	0.00217598	F2r	4.31132	4.3414	4.05484	4.03576	F2r	35.9964	40.8275	2.06404	0
Cdc42ep5	19.6853	-5.23669	1.33995	-3.90811	9.30219e-05	0.0021868	Cdc42ep5	4.3222	4.32701	4.05353	4.03447	Cdc42ep5	37.8909	38.7861	2.06404	0
Adgrl3	18.5545	-5.14928	1.36374	-3.77584	0.000159468	0.00345464	Adgrl3	4.28023	4.18137	3.97569	3.95666	Adgrl3	43.5746	28.5792	2.06404	0
Lrrn1	222.034	-5.03368	0.417378	-12.0602	1.71313e-33	1.04038e-30	Lrrn1	8.01419	7.86439	6.3865	6.35816	Lrrn1	469.848	391.944	14.4483	11.8981
Panx1	32.0219	-4.93944	1.01656	-4.85898	1.1799e-06	4.47848e-05	Panx1	5.13835	4.86966	4.58135	4.57945	Panx1	85.2546	38.7861	2.06404	1.98301
Dpy19l3	15.8392	-4.93117	1.41334	-3.48901	0.00048481	0.00889761	Dpy19l3	3.95974	4.04082	3.76461	3.7815	Dpy19l3	24.6291	36.7447	0	1.98301
Epas1	125.712	-4.91293	0.520052	-9.44699	3.48706e-21	9.07583e-19	Epas1	7.07353	7.0985	5.91254	5.94553	Epas1	238.713	248.027	6.19212	9.91507
Gm32122	310.608	-4.85915	0.365057	-13.3107	2.00654e-40	2.15042e-37	Gm32122	8.55471	8.33826	6.64641	6.71344	Gm32122	674.459	526.675	16.5123	24.7877
Gpc4	453.156	-4.79755	0.324303	-14.7934	1.61515e-49	1.96176e-46	Gpc4	8.95962	9.08286	7.10978	6.95821	Gpc4	815.602	933.929	41.2808	21.8132
Glra3	71.2641	-4.76782	0.684408	-6.96634	3.25292e-12	3.10287e-10	Glra3	6.36834	6.02615	5.4036	5.41911	Glra3	179.035	95.9446	4.12808	5.94904
Gas6	674.355	-4.68339	0.283361	-16.528	2.30634e-61	1.05048e-57	Gas6	9.76162	9.45586	7.44161	7.47518	Gas6	1504.27	1092.14	47.4729	53.5414
Mest	926.061	-4.61505	0.282364	-16.3443	4.77471e-60	1.73981e-56	Mest	10.2695	9.87677	7.7478	7.88367	Mest	2133.26	1425.9	58.8252	86.2611
Faim2	25.995	-4.61482	1.07255	-4.30265	1.68765e-05	0.000497529	Faim2	4.76405	4.70261	4.40353	4.36552	Faim2	54.9418	44.9102	4.12808	0
Sh3bgrl2	47.6136	-4.48846	0.782485	-5.73617	9.68428e-09	5.63699e-07	Sh3bgrl2	5.7156	5.52124	5.06906	5.02846	Sh3bgrl2	110.831	71.4481	6.19212	1.98301
Cav2	82.0953	-4.48244	0.634515	-7.06435	1.61364e-12	1.61533e-10	Cav2	6.53809	6.33726	5.53996	5.63074	Cav2	183.771	130.648	2.06404	11.8981
Ghsr	105.173	-4.47838	0.583355	-7.67694	1.62932e-14	2.15823e-12	Ghsr	6.86821	6.77236	5.75279	5.88023	Ghsr	215.978	186.786	2.06404	15.8641
Dscaml1	46.2826	-4.44566	0.797498	-5.57451	2.4823e-08	1.35e-06	Dscaml1	5.69234	5.43921	5.03136	4.99061	Dscaml1	113.673	63.2826	6.19212	1.98301
Kcnk13	90.8114	-4.42135	0.631814	-6.99787	2.59881e-12	2.55933e-10	Kcnk13	6.1997	6.80502	5.6173	5.61162	Kcnk13	91.8855	255.172	8.25616	7.93206
Cnnm1	55.9095	-4.39758	0.695976	-6.31857	2.63992e-10	1.93938e-08	Cnnm1	5.91721	5.82694	5.24153	5.21919	Cnnm1	116.515	96.9653	6.19212	3.96603
Klhl41	140.593	-4.34675	0.597378	-7.27639	3.42878e-13	3.83245e-11	Klhl41	6.56711	7.5475	5.95606	5.92772	Klhl41	103.253	432.771	14.4483	11.8981
Anks6	86.8652	-4.34371	0.638988	-6.79779	1.06238e-11	9.3959e-10	Anks6	6.66045	6.35943	5.70147	5.58249	Anks6	206.506	124.524	14.4483	1.98301
Dpyd	53.7159	-4.34347	0.762955	-5.69295	1.24861e-08	7.08671e-07	Dpyd	5.96772	5.51077	5.12015	5.1359	Dpyd	149.669	55.1171	4.12808	5.94904
Pde6c	110.991	-4.32312	0.606181	-7.13172	9.91229e-13	1.01567e-10	Pde6c	6.48296	7.12594	5.7563	5.85686	Pde6c	113.673	309.268	5.1601	15.8641
Il1b	21.0951	-4.3095	1.15553	-3.72944	0.000191903	0.004094	Il1b	4.2062	4.5114	4.07912	4.07764	Il1b	17.0509	63.2826	2.06404	1.98301
Npr3	500.959	-4.26202	0.365374	-11.6648	1.92811e-31	1.00784e-28	Npr3	9.47703	8.73797	7.29868	7.21778	Npr3	1318.6	585.875	55.7291	43.6263
Ell2	548.906	-4.25939	0.281542	-15.1288	1.04575e-51	1.58771e-48	Ell2	9.30022	9.36413	7.33227	7.46231	Ell2	1006.95	1079.89	43.3448	65.4395
Lrrtm1	34.2763	-4.21526	0.941119	-4.47899	7.49958e-06	0.00023929	Lrrtm1	5.2343	5.00734	4.66255	4.7247	Lrrtm1	85.2546	44.9102	0	6.94055
Cttnbp2	436.108	-4.11208	0.359233	-11.4468	2.43886e-30	1.1693e-27	Cttnbp2	9.22991	8.63945	7.25161	7.1033	Cttnbp2	1086.52	562.399	58.8252	36.6858
Gnai1	841.809	-4.09978	0.68819	-5.95733	2.5639e-09	1.62193e-07	Gnai1	10.169	9.71495	8.07409	7.71147	Gnai1	1960.86	1220.74	132.099	53.5414
Sdc3	97.3806	-4.05323	0.565544	-7.16697	7.66786e-13	8.07519e-11	Sdc3	6.86389	6.49595	5.73272	5.81895	Sdc3	236.818	130.648	6.19212	15.8641
Guca2a	17.3209	-4.01042	1.14887	-3.49074	0.000481682	0.00886441	Guca2a	4.10411	4.17168	3.90773	3.90645	Guca2a	27.4709	37.7654	2.06404	1.98301
Erich3	94.0373	-3.98474	0.623945	-6.38636	1.69881e-10	1.27895e-08	Erich3	6.19611	6.88015	5.71288	5.64892	Erich3	84.3073	269.461	14.4483	7.93206
Gad1	131.903	-3.93935	0.5274	-7.46936	8.05839e-14	9.78772e-12	Gad1	6.77308	7.40258	6.0081	6.07226	Gad1	140.196	355.199	12.3842	19.8301
Prkd3	282.519	-3.90679	0.334901	-11.6655	1.91242e-31	1.00784e-28	Prkd3	8.39759	8.28328	6.79508	6.88448	Prkd3	565.522	494.013	28.8966	41.6433
Mdga2	208.659	-3.87646	0.957466	-4.04867	5.15106e-05	0.00131808	Mdga2	8.01262	7.70091	6.65927	6.38802	Mdga2	467.006	314.372	43.3448	9.91507
Alb	47.7384	-3.87437	0.726988	-5.32934	9.857e-08	4.73838e-06	Alb	5.49638	5.74143	5.10323	5.06312	Alb	64.4146	114.317	8.25616	3.96603
Gpr135	47.3676	-3.87367	0.705565	-5.49017	4.01548e-08	2.11439e-06	Gpr135	5.59633	5.66578	5.07909	5.11165	Gpr135	81.4655	95.9446	4.12808	7.93206
Hmgcll1	78.6351	-3.86906	0.567874	-6.81324	9.54221e-12	8.52203e-10	Hmgcll1	6.3608	6.42772	5.58687	5.65346	Hmgcll1	138.302	156.165	6.19212	13.8811
Cbln4	156.52	-3.85915	0.420969	-9.16729	4.85048e-20	1.1942e-17	Cbln4	7.53072	7.34116	6.25196	6.31011	Cbln4	330.598	255.172	16.5123	23.7962
Phyhip	46.5671	-3.84713	0.718587	-5.35374	8.61548e-08	4.23087e-06	Phyhip	5.51213	5.67927	5.05358	5.08628	Phyhip	70.0982	104.11	4.12808	7.93206
Bhlhe22	30.6157	-3.82816	0.95005	-4.02943	5.59128e-05	0.00142075	Bhlhe22	4.70029	5.09216	4.5109	4.54578	Bhlhe22	24.6291	89.8205	2.06404	5.94904
Stox2	90.6759	-3.80988	0.592957	-6.42522	1.31679e-10	1.00801e-08	Stox2	6.33269	6.77873	5.67103	5.77414	Stox2	107.989	230.675	6.19212	17.8471
Fam107b	597.519	-3.7962	0.291732	-13.0126	1.03717e-38	8.58918e-36	Fam107b	9.38752	9.5579	7.7749	7.54403	Fam107b	1011.69	1217.68	103.202	57.5074
Nlgn1	127.437	-3.79504	0.487355	-7.787	6.86175e-15	9.47077e-13	Nlgn1	7.28838	6.90167	6.03952	6.11775	Nlgn1	304.075	171.475	12.3842	21.8132
Boc	22.0977	-3.7671	0.993221	-3.79281	0.000148949	0.00326167	Boc	4.51739	4.48646	4.21413	4.22991	Boc	43.5746	38.7861	2.06404	3.96603
Sdk2	319.054	-3.72518	0.886412	-4.20254	2.63937e-05	0.000740936	Sdk2	8.82478	7.99627	7.06761	6.80064	Sdk2	863.913	322.537	63.9853	25.7792
Ogfrl1	21.2441	-3.6948	1.00635	-3.6715	0.000241128	0.00500355	Ogfrl1	4.42151	4.46419	4.18463	4.16542	Ogfrl1	35.9964	42.8689	4.12808	1.98301
Ptpn14	160.076	-3.6823	0.461061	-7.98657	1.38749e-15	2.0223e-13	Ptpn14	7.65299	7.23292	6.24565	6.38423	Ptpn14	380.804	213.324	14.4483	31.7282
Aldh1a1	94.6237	-3.62273	0.506459	-7.15306	8.48651e-13	8.83519e-11	Aldh1a1	6.67311	6.68955	5.87856	5.80226	Aldh1a1	172.404	177.6	18.5764	9.91507
D430019H16Rik	786.497	-3.56678	0.240823	-14.8108	1.24732e-49	1.62321e-46	D430019H16Rik	9.99338	9.79505	8.10603	8.07749	D430019H16Rik	1602.79	1298.31	125.906	118.981
Prss23	136.025	-3.55817	0.438804	-8.1088	5.11211e-16	7.82669e-14	Prss23	7.10114	7.34456	6.23276	6.17399	Prss23	206.506	294.979	24.7685	17.8471
Zfp185	38.7855	-3.5533	0.771264	-4.60711	4.08306e-06	0.000137758	Zfp185	5.42627	5.206	4.89925	4.86035	Zfp185	91.8855	51.0344	8.25616	3.96603
Pde7b	250.397	-3.55041	0.335335	-10.5877	3.39971e-26	1.2145e-23	Pde7b	8.23278	8.10238	6.7966	6.8531	Pde7b	498.266	424.606	35.0887	43.6263
Scn9a	257.337	-3.52881	0.36824	-9.58292	9.43384e-22	2.62197e-19	Scn9a	8.3888	7.97127	6.88664	6.79617	Scn9a	592.993	354.178	47.4729	34.7028
Olfr1349	114.014	-3.52206	0.461188	-7.63693	2.22461e-14	2.89501e-12	Olfr1349	6.93097	7.00209	6.08091	6.00563	Olfr1349	197.98	221.489	22.7044	13.8811
Lix1	25.0553	-3.50925	0.902795	-3.88709	0.000101451	0.00234859	Lix1	4.70906	4.6693	4.38834	4.3862	Lix1	49.2582	42.8689	4.12808	3.96603
Cd79a	36.2941	-3.45251	0.814397	-4.23935	2.24169e-05	0.00064115	Cd79a	5.00127	5.35439	4.77605	4.77284	Cd79a	35.0491	97.986	6.19212	5.94904
Syde1	100.306	-3.4196	0.539496	-6.33852	2.31989e-10	1.71118e-08	Syde1	6.96252	6.45244	5.86049	5.90428	Syde1	256.711	110.234	14.4483	19.8301
Gjd2	164.774	-3.41302	0.423303	-8.06283	7.45455e-16	1.11323e-13	Gjd2	7.29668	7.69924	6.39112	6.44181	Gjd2	218.82	383.778	24.7685	31.7282
Gm28578	23.4876	-3.40803	0.928391	-3.6709	0.000241698	0.00500966	Gm28578	4.63992	4.53697	4.30856	4.30648	Gm28578	51.1528	34.7034	4.12808	3.96603
Cdh11	1551.29	-3.40093	0.223388	-15.2243	2.43806e-52	4.03809e-49	Cdh11	10.7558	11.0456	9.00353	9.05515	Cdh11	2413.65	3254.97	255.941	280.597
Rbfox1	57.4887	-3.39199	0.725509	-4.67533	2.93478e-06	0.000103222	Rbfox1	6.03416	5.76607	5.26156	5.39512	Rbfox1	134.513	75.5309	2.06404	17.8471
B3gat1	1298.73	-3.38532	0.315129	-10.7426	6.41812e-27	2.43608e-24	B3gat1	10.9349	10.2079	8.88495	8.65125	B3gat1	3228.31	1512.66	273.485	180.454
Bend5	46.0165	-3.37838	0.790289	-4.27487	1.91251e-05	0.000557504	Bend5	5.19524	5.74603	4.98179	5.01464	Bend5	32.2073	135.751	6.19212	9.91507
AC160401.1	34.3887	-3.37716	0.837927	-4.03038	5.56873e-05	0.00141897	AC160401.1	5.27465	4.92898	4.70338	4.7362	AC160401.1	92.8328	32.662	4.12808	7.93206
Icosl	22.9772	-3.37343	0.937497	-3.59833	0.000320262	0.00630114	Icosl	4.6123	4.49589	4.2811	4.27904	Icosl	51.1528	32.662	4.12808	3.96603
Kcnc4	505.104	-3.34557	0.328162	-10.1949	2.09063e-24	6.68231e-22	Kcnc4	8.87686	9.48695	7.62024	7.65366	Kcnc4	615.728	1223.8	86.6897	94.1932
Clip4	30.0653	-3.29215	0.809765	-4.06556	4.79165e-05	0.00124004	Clip4	4.95939	4.96485	4.62567	4.61425	Clip4	53.9946	55.1171	6.19212	4.95754
Irx3	193.073	-3.28669	0.383515	-8.56991	1.03562e-17	1.9861e-15	Irx3	7.58624	7.92667	6.60812	6.63156	Irx3	271.867	428.689	34.0567	37.6773
Cxcr4	48.528	-3.28283	0.695119	-4.72268	2.32752e-06	8.34745e-05	Cxcr4	5.5877	5.74353	5.12355	5.20607	Cxcr4	71.9928	104.11	4.12808	13.8811
Gm44220	26.9553	-3.28262	0.929302	-3.53235	0.000411884	0.00775219	Gm44220	4.63366	4.8835	4.42417	4.47476	Gm44220	28.4182	69.4067	2.06404	7.93206
Myb	54.3867	-3.2737	0.701532	-4.6665	3.06373e-06	0.000107137	Myb	5.96515	5.65971	5.32647	5.21646	Myb	130.724	66.3447	16.5123	3.96603
Fibcd1	121.726	-3.24102	0.434941	-7.45163	9.21923e-14	1.10503e-11	Fibcd1	6.98571	7.15058	6.17598	6.15079	Fibcd1	192.296	248.027	24.7685	21.8132
Fam19a1	31.4421	-3.23242	0.805154	-4.01466	5.95311e-05	0.0014976	Fam19a1	4.96818	5.07547	4.65611	4.68767	Fam19a1	47.3637	66.3447	4.12808	7.93206
Gria4	165.795	-3.21145	0.464094	-6.91982	4.52213e-12	4.24684e-10	Gria4	7.78702	7.12808	6.41916	6.45266	Gria4	429.115	169.434	29.9286	34.7028
Slc7a3	265.917	-3.20082	0.340538	-9.3993	5.49274e-21	1.38989e-18	Slc7a3	8.08979	8.41517	7.01966	6.9606	Slc7a3	383.646	575.668	56.7611	47.5923
Ncam2	216.392	-3.19407	0.425602	-7.50482	6.15114e-14	7.67586e-12	Ncam2	8.185	7.58726	6.80999	6.65817	Ncam2	535.209	244.965	53.665	31.7282
Itgam	63.7931	-3.18423	0.582597	-5.46558	4.61397e-08	2.39493e-06	Itgam	5.96245	6.18586	5.47673	5.47954	Itgam	89.0437	140.855	12.3842	12.8896
Lmo3	50.1382	-3.1595	0.635318	-4.9731	6.58901e-07	2.64417e-05	Lmo3	5.68938	5.76298	5.21015	5.23965	Lmo3	82.4128	97.986	8.25616	11.8981
Osbpl3	240.564	-3.15158	0.384494	-8.19668	2.47118e-16	3.94934e-14	Osbpl3	8.31711	7.83022	6.9409	6.8231	Osbpl3	562.68	302.123	57.7931	39.6603
Nrp2	7716.52	-3.14608	0.185049	-17.0014	8.02413e-65	7.30958e-61	Nrp2	13.359	13.152	11.3828	11.3897	Nrp2	15302.3	12431	1558.35	1574.51
Kcnk16	778.579	-3.1432	0.262728	-11.9637	5.5036e-33	3.23452e-30	Kcnk16	9.67883	10.0705	8.27582	8.26347	Kcnk16	1106.42	1691.28	159.963	156.658
Wnt10a	2629	-3.14212	0.187908	-16.7215	9.1344e-63	5.54732e-59	Wnt10a	11.7217	11.6672	9.91777	9.85141	Wnt10a	4853.83	4592.07	562.451	507.652
Pcdh7	796.124	-3.12501	0.283549	-11.021	3.02595e-28	1.28209e-25	Pcdh7	10.1298	9.66585	8.37839	8.21589	Pcdh7	1778.98	1077.85	188.86	138.811
Fat3	34.084	-3.11898	0.800545	-3.89608	9.77633e-05	0.00227768	Fat3	5.22556	5.0138	4.76112	4.80481	Fat3	81.4655	40.8275	4.12808	9.91507
Asic2	409.451	-3.10656	0.296701	-10.4703	1.18246e-25	3.98948e-23	Asic2	8.79056	9.0491	7.58043	7.4433	Asic2	624.253	843.088	99.0739	71.3885
Th	285.744	-3.07762	0.395616	-7.77933	7.29104e-15	9.91309e-13	Th	7.97295	8.63561	7.01089	7.13786	Th	311.653	710.398	49.537	71.3885
Lonrf3	391.664	-3.06284	0.292509	-10.4709	1.17498e-25	3.98948e-23	Lonrf3	8.95532	8.76247	7.41497	7.54593	Lonrf3	777.711	621.599	70.1774	97.1677
Amer3	65.5873	-3.04445	0.624209	-4.87729	1.07552e-06	4.16027e-05	Amer3	6.29666	5.83906	5.50703	5.46662	Amer3	168.615	65.324	16.5123	11.8981
Nfib	736.948	-3.04245	0.243664	-12.4862	8.87602e-36	5.77543e-33	Nfib	9.91147	9.71365	8.20651	8.30313	Nfib	1455.01	1173.79	144.483	174.505
Egr4	148.954	-3.0307	0.415354	-7.29667	2.94967e-13	3.37988e-11	Egr4	7.47816	7.27878	6.48386	6.35577	Egr4	303.127	227.613	41.2808	23.7962
Ddo	60.0848	-3.02874	0.599747	-5.05004	4.41718e-07	1.84579e-05	Ddo	5.87008	6.09638	5.41167	5.45578	Ddo	81.4655	132.689	10.3202	15.8641
B630019K06Rik	260.109	-3.02764	0.354457	-8.54163	1.32341e-17	2.51158e-15	B630019K06Rik	8.38245	8.06196	7.10002	6.93939	B630019K06Rik	555.102	371.53	70.1774	43.6263
Cartpt	50.825	-3.01703	0.661444	-4.56128	5.0843e-06	0.000167204	Cartpt	5.58505	5.85583	5.26032	5.20418	Cartpt	62.52	118.4	14.4483	7.93206
Rgs19	133.19	-3.01403	0.414487	-7.27171	3.54953e-13	3.94322e-11	Rgs19	7.30581	7.11267	6.32144	6.29597	Rgs19	270.92	203.117	30.9606	27.7622
Gatm	202.026	-3.01329	0.368212	-8.18356	2.75569e-16	4.32809e-14	Gatm	7.67431	7.99642	6.75707	6.74335	Gatm	283.235	435.833	45.4089	43.6263
Antxr2	205.361	-3.00297	0.396405	-7.57553	3.57676e-14	4.58908e-12	Antxr2	8.08044	7.58582	6.781	6.72725	Antxr2	481.215	249.048	49.537	41.6433
Rasgrf2	464.107	-2.99824	0.286653	-10.4595	1.32593e-25	4.39222e-23	Rasgrf2	8.93379	9.27591	7.72294	7.68548	Rasgrf2	664.986	984.963	107.33	99.1507
Gm37928	33.8418	-2.99128	0.783552	-3.81759	0.00013476	0.00301621	Gm37928	5.23334	4.98991	4.74675	4.76917	Gm37928	81.4655	38.7861	6.19212	8.92357
Cdh9	45.0881	-2.98928	0.663314	-4.50658	6.58813e-06	0.000213575	Cdh9	5.62925	5.49956	5.10325	5.1326	Cdh9	92.8328	67.3654	8.25616	11.8981
Gper1	58.7626	-2.98258	0.634113	-4.70354	2.55688e-06	9.08066e-05	Gper1	6.09664	5.76613	5.43126	5.3579	Gper1	140.196	68.386	17.5443	8.92357
Phactr2	329.069	-2.97105	0.325084	-9.13933	6.28404e-20	1.52652e-17	Phactr2	8.76866	8.38504	7.35068	7.26407	Phactr2	716.139	451.144	82.5616	66.431
Scgn	1052.36	-2.96059	0.303488	-9.75519	1.75275e-22	4.98958e-20	Scgn	9.93143	10.6246	8.77425	8.67336	Scgn	1203.04	2527.22	260.069	219.123
Trp53i11	565.486	-2.95706	0.342132	-8.64302	5.47474e-18	1.09609e-15	Trp53i11	9.01229	9.68292	7.83336	8.02872	Trp53i11	639.409	1364.66	103.202	154.675
Man1a	1889.15	-2.94481	0.225209	-13.0759	4.52144e-39	4.10481e-36	Man1a	11.1287	11.2896	9.64636	9.41707	Man1a	3065.38	3622.42	511.882	356.943
Flywch2	51.9632	-2.93036	0.651655	-4.4968	6.89826e-06	0.000223232	Flywch2	5.83758	5.71933	5.23853	5.33366	Flywch2	104.2	79.6136	6.19212	17.8471
Nectin3	712.808	-2.923	0.274875	-10.6339	2.07191e-26	7.54962e-24	Nectin3	9.85501	9.67054	8.39334	8.12027	Nectin3	1385.86	1132.96	208.468	123.938
Zswim6	86.2607	-2.91291	0.51118	-5.69841	1.20931e-08	6.90674e-07	Zswim6	6.67994	6.37938	5.85051	5.84257	Zswim6	192.296	112.276	20.6404	19.8301
Gm29543	39.1898	-2.90944	0.796828	-3.65128	0.000260939	0.00536574	Gm29543	5.37653	5.33485	5.01954	4.89715	Gm29543	72.94	65.324	16.5123	1.98301
Wls	579.089	-2.8867	0.262822	-10.9835	4.58908e-28	1.85797e-25	Wls	9.5919	9.30216	8.00886	8.0424	Wls	1184.09	856.357	133.131	142.777
Gm22622	69.8233	-2.8734	0.584495	-4.91605	8.83089e-07	3.48247e-05	Gm22622	6.02377	6.36428	5.64509	5.56433	Gm22622	82.4128	163.31	21.6724	11.8981
Dusp26	229.125	-2.85278	0.47579	-5.99589	2.02379e-09	1.29829e-07	Dusp26	7.39897	8.3577	6.87861	6.82501	Dusp26	174.298	630.785	59.8572	51.5584
Hddc2	37.3612	-2.8474	0.70761	-4.02397	5.72263e-05	0.00144606	Hddc2	5.32378	5.25345	4.9246	4.9039	Hddc2	71.9928	59.1999	10.3202	7.93206
Ucp2	7153.34	-2.84177	0.17499	-16.2396	2.64537e-59	8.03267e-56	Ucp2	13.1933	13.1189	11.4297	11.4854	Ucp2	13027.8	12082.9	1682.19	1820.41
Enc1	49.1123	-2.8253	0.629169	-4.49052	7.10485e-06	0.000229103	Enc1	5.61392	5.76841	5.23793	5.23292	Enc1	70.0982	102.069	12.3842	11.8981
Vamp8	86.024	-2.81949	0.508358	-5.54627	2.91826e-08	1.56837e-06	Vamp8	6.51763	6.57985	5.93282	5.81523	Vamp8	142.091	159.227	28.8966	13.8811
Ikzf3	57.5607	-2.78959	0.640099	-4.35806	1.31219e-05	0.000394503	Ikzf3	5.88652	5.98224	5.35296	5.48612	Ikzf3	89.991	111.255	6.19212	22.8047
Calcr	2339.92	-2.7795	0.254254	-10.932	8.10482e-28	3.14174e-25	Calcr	11.5704	11.4768	10.0944	9.6996	Calcr	4281.67	3887.8	767.823	422.382
Adcy2	53.7387	-2.77888	0.59719	-4.65326	3.26725e-06	0.000113167	Adcy2	5.77546	5.89031	5.35514	5.34141	Adcy2	81.4655	106.151	14.4483	12.8896
Gpr68	347.646	-2.76992	0.316475	-8.75239	2.08884e-18	4.37432e-16	Gpr68	8.86098	8.46494	7.43033	7.46961	Gpr68	748.346	464.413	84.6257	93.2017
Gm25047	31.1927	-2.75783	0.794697	-3.47029	0.000519895	0.0094151	Gm25047	5.04478	4.99377	4.67007	4.73349	Gm25047	58.7309	50.0137	4.12808	11.8981
Insrr	156.296	-2.7552	0.420676	-6.54945	5.77487e-11	4.73929e-09	Insrr	7.25787	7.61619	6.47149	6.5947	Insrr	202.716	341.93	30.9606	49.5754
Tmem136	110.048	-2.75457	0.461739	-5.96564	2.43673e-09	1.54685e-07	Tmem136	7.03787	6.78739	6.20247	6.10363	Tmem136	230.187	153.103	35.0887	21.8132
Enho	646.841	-2.75242	0.246259	-11.1769	5.28897e-29	2.40899e-26	Enho	9.52787	9.71723	8.18594	8.26979	Enho	1007.9	1245.24	153.771	180.454
Six1	35.4171	-2.75228	0.763294	-3.60579	0.000311209	0.00616965	Six1	5.07257	5.29561	4.86296	4.80836	Six1	41.68	81.655	12.3842	5.94904
Gucy2c	316.594	-2.74599	0.308812	-8.89211	5.99581e-19	1.30045e-16	Gucy2c	8.63122	8.45158	7.42977	7.28106	Gucy2c	610.991	490.951	97.0099	67.4225
Ntng1	169.038	-2.72536	0.416168	-6.54869	5.80449e-11	4.74224e-09	Ntng1	7.32359	7.76038	6.58687	6.67645	Ntng1	203.664	383.778	37.1527	51.5584
Gm28187	346.88	-2.72499	0.325428	-8.37353	5.59153e-17	1.00864e-14	Gm28187	8.82169	8.51596	7.35817	7.56389	Gm28187	712.349	492.992	69.1454	113.032
Scn3a	91.3236	-2.70636	0.577018	-4.69026	2.72858e-06	9.63409e-05	Scn3a	6.20662	6.85237	5.87193	5.89456	Scn3a	73.8873	242.924	22.7044	25.7792
Zfp286	51.0798	-2.69836	0.661225	-4.08084	4.4873e-05	0.00117801	Zfp286	5.89596	5.52422	5.25933	5.26209	Zfp286	125.987	51.0344	13.4163	13.8811
Itpr2	151.76	-2.69109	0.426627	-6.30782	2.83002e-10	2.07069e-08	Itpr2	7.31333	7.50764	6.62406	6.4224	Itpr2	225.451	300.082	55.7291	25.7792
Fndc4	65.994	-2.68825	0.538238	-4.99454	5.89747e-07	2.38769e-05	Fndc4	6.11891	6.17925	5.61703	5.58649	Fndc4	107.042	121.462	19.6084	15.8641
Fbll1	128.427	-2.68785	0.440291	-6.10472	1.0298e-09	6.8225e-08	Fbll1	7.28554	7.00948	6.40052	6.2764	Fbll1	269.026	175.558	43.3448	25.7792
Hnf1b	172.573	-2.68228	0.367255	-7.30361	2.80155e-13	3.23047e-11	Hnf1b	7.71426	7.51041	6.68923	6.67572	Hnf1b	341.018	256.193	47.4729	45.6093
Syde2	37.4937	-2.67243	0.77378	-3.45374	0.000552875	0.00988829	Syde2	5.40681	5.09347	4.93115	4.85922	Syde2	92.8328	36.7447	14.4483	5.94904
Gsdmd	79.6061	-2.66264	0.528664	-5.03654	4.74028e-07	1.95835e-05	Gsdmd	6.56897	6.23977	5.78996	5.80529	Gsdmd	179.035	95.9446	20.6404	22.8047
Aldh2	1505.49	-2.6562	0.211213	-12.576	2.86283e-36	1.93177e-33	Aldh2	10.7905	10.9671	9.43927	9.33357	Aldh2	2356.82	2840.57	445.833	378.756
Pcdh17	410.922	-2.644	0.311059	-8.5	1.89599e-17	3.56113e-15	Pcdh17	9.1361	8.68487	7.72713	7.6734	Pcdh17	893.279	523.613	119.714	107.083
Oxtr	3484.34	-2.64051	0.226372	-11.6645	1.93613e-31	1.00784e-28	Oxtr	11.8935	12.2854	10.4808	10.6133	Oxtr	4808.36	7202.99	872.057	1053.97
4833411C07Rik	59.8007	-2.627	0.574695	-4.57112	4.85126e-06	0.0001607	4833411C07Rik	5.89681	6.0799	5.47314	5.50634	4833411C07Rik	82.4128	123.503	14.4483	18.8386
Nptx1	470.33	-2.611	0.286484	-9.11395	7.94393e-20	1.90435e-17	Nptx1	9.30928	8.94712	7.85455	7.91698	Nptx1	975.691	640.992	123.842	140.794
Adamts1	1156.3	-2.59321	0.203821	-12.723	4.40888e-37	3.21301e-34	Adamts1	10.4892	10.4998	9.07477	9.06051	Adamts1	1972.22	1995.44	332.311	325.214
Irak3	83.645	-2.58363	0.537952	-4.8027	1.56537e-06	5.83221e-05	Irak3	6.34737	6.62231	5.94077	5.80454	Irak3	107.042	179.641	33.0246	14.8726
Htatip2	688.137	-2.57732	0.262766	-9.80842	1.03575e-22	2.99529e-20	Htatip2	9.67783	9.75861	8.5086	8.25039	Htatip2	1125.36	1231.97	242.525	152.692
Pip4k2a	105.492	-2.57261	0.52652	-4.88605	1.02877e-06	4.00494e-05	Pip4k2a	7.07348	6.48354	6.11761	6.07759	Pip4k2a	265.236	95.9446	33.0246	27.7622
Shisa8	119.469	-2.57152	0.411509	-6.24899	4.13105e-10	2.93998e-08	Shisa8	7.08733	7.02748	6.31353	6.2886	Shisa8	214.084	194.951	36.1207	32.7197
Egr1	708.348	-2.56467	0.724312	-3.54084	0.000398851	0.00757733	Egr1	9.22737	10.0725	8.23245	8.51579	Egr1	676.353	1747.42	154.803	254.817
Galr1	48.8647	-2.5635	0.622155	-4.12035	3.78302e-05	0.00101806	Galr1	5.6117	5.76179	5.24841	5.27501	Galr1	68.2037	99.0067	12.3842	15.8641
A530058N18Rik	68.1869	-2.56175	0.613984	-4.17234	3.01488e-05	0.000833507	A530058N18Rik	5.86008	6.37121	5.60217	5.58668	A530058N18Rik	58.7309	174.538	20.6404	18.8386
B230209E15Rik	32.9442	-2.55302	0.738474	-3.45716	0.000545901	0.00981813	B230209E15Rik	5.05523	5.14499	4.77589	4.79669	B230209E15Rik	48.3109	64.3033	8.25616	10.9066
Efcab6	164.004	-2.53961	0.372877	-6.81085	9.70253e-12	8.62295e-10	Efcab6	7.45207	7.6228	6.70131	6.63105	Efcab6	245.344	314.372	53.665	42.6348
Lrrn4cl	103.326	-2.53924	0.478721	-5.30421	1.13161e-07	5.41123e-06	Lrrn4cl	6.98763	6.61087	6.12317	6.11304	Lrrn4cl	231.135	121.462	30.9606	29.7452
Mmp15	79.2135	-2.53321	0.506106	-5.00529	5.57794e-07	2.2684e-05	Mmp15	6.48283	6.36732	5.87684	5.79303	Mmp15	149.669	120.441	28.8966	17.8471
D630003M21Rik	44.8591	-2.53077	0.685524	-3.69173	0.000222735	0.00466974	D630003M21Rik	5.43383	5.65438	5.1915	5.10475	D630003M21Rik	54.9418	97.986	18.5764	7.93206
Epha7	843.541	-2.52962	0.263991	-9.58222	9.49834e-22	2.62197e-19	Epha7	10.2111	9.78377	8.70796	8.62985	Epha7	1769.51	1106.43	265.229	233.004
Gpr45	49.6463	-2.52529	0.727359	-3.47185	0.000516878	0.00937949	Gpr45	5.87781	5.34897	5.22789	5.1801	Gpr45	135.46	33.6827	17.5443	11.8981
2310014F06Rik	148.262	-2.52503	0.437206	-5.77539	7.67767e-09	4.55634e-07	2310014F06Rik	7.11509	7.56827	6.47734	6.57633	2310014F06Rik	169.562	335.806	36.1207	51.5584
Hspa1b	74.2228	-2.52015	0.637627	-3.95238	7.73765e-05	0.00188214	Hspa1b	6.09207	6.46497	5.61005	5.82117	Hspa1b	81.4655	171.475	8.25616	35.6943
Fam19a2	324.56	-2.50595	0.289565	-8.6542	4.96386e-18	1.00485e-15	Fam19a2	8.49736	8.66887	7.50121	7.46392	Fam19a2	493.529	610.371	101.138	93.2017
Gm9821	91.5516	-2.47426	0.510311	-4.84852	1.24385e-06	4.71138e-05	Gm9821	6.77972	6.46412	6.0543	5.93439	Gm9821	197.98	112.276	36.1207	19.8301
Pigh	83.6561	-2.45905	0.477764	-5.147	2.64691e-07	1.16202e-05	Pigh	6.50554	6.52208	5.89543	5.93829	Pigh	139.249	143.917	22.7044	28.7537
Eid1	386.098	-2.45031	0.350612	-6.98867	2.77501e-12	2.70363e-10	Eid1	8.55396	9.05362	7.81645	7.55338	Eid1	461.322	844.108	151.707	87.2526
Thbs1	240.769	-2.44227	0.309481	-7.89149	2.98607e-15	4.25025e-13	Thbs1	8.13861	8.12822	7.14924	7.15319	Thbs1	409.222	404.192	74.3055	75.3546
Fev	5104.65	-2.43746	0.183337	-13.295	2.47549e-40	2.50561e-37	Fev	12.7083	12.6213	11.1518	11.2641	Fev	9003.83	8232.86	1468.56	1713.32
Zfp641	41.9328	-2.4295	0.659293	-3.68501	0.000228696	0.0047892	Zfp641	5.53024	5.38723	5.08848	5.0995	Zfp641	84.3073	57.1585	12.3842	13.8811
Dsg2	61.088	-2.42911	0.587465	-4.1349	3.55115e-05	0.000968539	Dsg2	6.14443	5.87603	5.49695	5.56797	Dsg2	132.618	73.4895	14.4483	23.7962
Pcdh19	931.766	-2.42825	0.258458	-9.39516	5.71306e-21	1.42584e-18	Pcdh19	10.3586	9.93158	8.88028	8.82255	Pcdh19	1932.44	1210.54	305.478	278.614
Enpep	206.757	-2.42769	0.389445	-6.23371	4.55527e-10	3.22928e-08	Enpep	7.59873	8.0992	6.96535	6.92683	Enpep	233.029	464.413	68.1133	61.4735
Grap2	509.366	-2.41667	0.275828	-8.7615	1.92665e-18	4.08159e-16	Grap2	9.32444	9.20702	7.95505	8.18472	Grap2	916.013	800.219	125.906	195.327
Gm9987	43.1281	-2.41077	0.691901	-3.48427	0.000493474	0.00901029	Gm9987	5.62571	5.30969	5.10843	5.09504	Gm9987	102.306	42.8689	14.4483	12.8896
Fam213b	659.029	-2.4062	0.269631	-8.92406	4.4949e-19	9.86657e-17	Fam213b	9.5553	9.74136	8.53159	8.27305	Fam213b	992.742	1224.82	255.941	162.607
Apobec3	127.805	-2.39995	0.465728	-5.15311	2.56198e-07	1.13293e-05	Apobec3	7.30508	6.94784	6.30766	6.48631	Apobec3	274.709	155.144	26.8325	54.5329
Slc38a5	22050.5	-2.39013	0.206344	-11.5832	5.01302e-31	2.537e-28	Slc38a5	14.5778	14.9501	13.335	13.3106	Slc38a5	30075.9	43995.7	7178.73	6951.46
Ctxn2	96.475	-2.38999	0.489449	-4.88301	1.04477e-06	4.05857e-05	Ctxn2	6.51638	6.87561	6.09435	6.04845	Ctxn2	111.778	212.303	34.0567	27.7622
Rbm24	248.912	-2.38452	0.365425	-6.52534	6.78487e-11	5.46963e-09	Rbm24	8.37989	7.89868	7.23051	7.14149	Rbm24	545.629	289.875	88.7537	71.3885
F730016J06Rik	325.941	-2.34375	0.293499	-7.98552	1.39932e-15	2.02335e-13	F730016J06Rik	8.6965	8.4756	7.57674	7.52256	F730016J06Rik	618.569	470.537	113.522	101.134
Hebp1	183.615	-2.33627	0.34065	-6.85825	6.97087e-12	6.38202e-10	Hebp1	7.72243	7.71521	6.87265	6.85755	Hebp1	307.864	305.186	61.9212	59.4904
Sv2c	3696.21	-2.33144	0.27152	-8.58663	8.95578e-18	1.7358e-15	Sv2c	12.4595	11.8025	10.7156	10.8624	Sv2c	8202.44	4131.74	1102.2	1348.45
Gm9936	126.971	-2.33011	0.431085	-5.40522	6.47289e-08	3.28495e-06	Gm9936	7.25585	7.01925	6.48727	6.35077	Gm9936	251.027	172.496	52.633	31.7282
Pdzk1ip1	42.4688	-2.32389	0.656403	-3.54034	0.000399617	0.00758398	Pdzk1ip1	5.39787	5.55299	5.10603	5.13249	Pdzk1ip1	55.8891	85.7377	12.3842	15.8641
Epn3	389.005	-2.32053	0.282414	-8.21678	2.09036e-16	3.37029e-14	Epn3	8.76631	8.94614	7.8451	7.70835	Epn3	577.837	718.564	147.579	112.04
Gm9899	75.3909	-2.31982	0.580321	-3.99748	6.40217e-05	0.00158912	Gm9899	6.09213	6.50644	5.71185	5.83885	Gm9899	75.7819	175.558	16.5123	33.7112
Trps1	80.8107	-2.31491	0.607529	-3.81037	0.000138762	0.00308304	Trps1	6.61439	6.18748	5.74178	5.95679	Trps1	187.56	81.655	12.3842	41.6433
Galnt9	352.908	-2.3104	0.347941	-6.64021	3.13245e-11	2.64213e-09	Galnt9	8.94817	8.35998	7.66711	7.60541	Galnt9	791.92	382.758	125.906	111.049
Shisa2	423.237	-2.30123	0.313193	-7.34764	2.01742e-13	2.35611e-11	Shisa2	9.18921	8.71299	7.92229	7.8349	Shisa2	898.962	508.302	154.803	130.879
Fignl2	152.606	-2.30029	0.371647	-6.18944	6.03782e-10	4.19859e-08	Fignl2	7.48836	7.37646	6.63177	6.67875	Fignl2	274.709	232.717	47.4729	55.5244
Fam19a5	147.732	-2.28865	0.418158	-5.47317	4.42058e-08	2.31008e-06	Fam19a5	7.53302	7.17798	6.66031	6.54147	Fam19a5	309.758	180.662	59.8572	40.6518
Gm26872	80.6439	-2.28625	0.520285	-4.39422	1.11172e-05	0.000340982	Gm26872	6.31405	6.55998	5.94717	5.83726	Gm26872	102.306	165.351	35.0887	19.8301
Sema3e	460.809	-2.27816	0.30881	-7.3772	1.61653e-13	1.9001e-11	Sema3e	9.31743	8.84148	8.05333	7.93861	Sema3e	973.797	554.233	174.411	140.794
Cacnb2	73.6848	-2.27717	0.511434	-4.45253	8.48659e-06	0.000267967	Cacnb2	6.28045	6.35686	5.75907	5.83873	Cacnb2	112.726	131.669	19.6084	30.7367
Snhg11	3605.39	-2.2709	0.229378	-9.90026	4.15212e-23	1.24012e-20	Snhg11	12.3505	11.9057	10.7797	10.8226	Snhg11	7334.74	4611.47	1201.27	1274.09
Gm28321	209.027	-2.2645	0.352695	-6.42055	1.35783e-10	1.03507e-08	Gm28321	7.87241	7.95295	6.93704	7.12811	Gm28321	326.809	365.406	53.665	90.2272
Tmem238	104.125	-2.25458	0.458242	-4.92006	8.65192e-07	3.41929e-05	Tmem238	6.87569	6.81498	6.28674	6.13324	Tmem238	180.929	163.31	47.4729	24.7877
Sh3rf3	544.209	-2.25342	0.295457	-7.62689	2.40479e-14	3.1073e-12	Sh3rf3	9.56136	9.10445	8.15898	8.28612	Sh3rf3	1132.94	666.509	167.187	210.2
Adarb2	368.907	-2.25224	0.344709	-6.53373	6.41503e-11	5.21765e-09	Adarb2	8.9984	8.46042	7.62665	7.80227	Adarb2	804.235	415.42	105.266	150.709
Mapk12	104.431	-2.24901	0.443506	-5.07098	3.9578e-07	1.67691e-05	Mapk12	6.79151	6.90695	6.16837	6.2657	Mapk12	155.353	189.848	28.8966	43.6263
Ccdc80	98.8007	-2.24316	0.441804	-5.07729	3.8286e-07	1.6374e-05	Ccdc80	6.76873	6.76894	6.18993	6.12471	Ccdc80	162.931	163.31	39.2168	29.7452
Gcnt4	113.811	-2.2385	0.434908	-5.14708	2.64579e-07	1.16202e-05	Gcnt4	6.92199	7.03839	6.25602	6.38301	Gcnt4	169.562	206.179	29.9286	49.5754
Ebf1	165.89	-2.22599	0.425677	-5.22929	1.70164e-07	7.80909e-06	Ebf1	7.29815	7.73688	6.65779	6.83087	Ebf1	187.56	359.282	43.3448	73.3715
Nr4a1	2697.89	-2.21568	0.272737	-8.12389	4.51463e-16	6.97051e-14	Nr4a1	11.6166	11.8194	10.6323	10.143	Nr4a1	3969.07	4910.53	1271.45	640.514
Dok5	108.153	-2.20148	0.468955	-4.69443	2.67351e-06	9.47641e-05	Dok5	7.00085	6.78174	6.34413	6.17241	Dok5	210.295	144.938	51.601	25.7792
Hlx	308.697	-2.19207	0.362143	-6.05304	1.42133e-09	9.31485e-08	Hlx	8.14456	8.7448	7.52975	7.49695	Hlx	321.126	692.026	114.554	107.083
Gm14964	94.709	-2.1916	0.475357	-4.61043	4.01829e-06	0.000135824	Gm14964	6.78006	6.60856	6.17267	6.04537	Gm14964	179.035	131.669	43.3448	24.7877
Gramd4	315.699	-2.1911	0.290783	-7.53516	4.8775e-14	6.17105e-12	Gramd4	8.61824	8.46229	7.61433	7.52757	Gramd4	568.364	467.475	123.842	103.117
Foxp2	418.23	-2.18885	0.261853	-8.35907	6.32127e-17	1.12909e-14	Foxp2	8.94845	8.99202	7.87913	7.97638	Foxp2	667.828	704.274	136.227	164.59
2810468N07Rik	61.6997	-2.18066	0.558278	-3.90605	9.38186e-05	0.00219747	2810468N07Rik	5.93042	6.14085	5.61171	5.57422	2810468N07Rik	77.6764	124.524	24.7685	19.8301
Camk1d	208.622	-2.17251	0.328228	-6.61891	3.61859e-11	3.03811e-09	Camk1d	7.96495	7.85732	7.0418	7.09731	Camk1d	366.595	316.413	70.1774	81.3036
B230216N24Rik	372.835	-2.16378	0.298315	-7.25333	4.06635e-13	4.48999e-11	B230216N24Rik	8.5982	8.95082	7.78178	7.78678	B230216N24Rik	479.32	739.998	135.195	136.828
Gpr142	237.922	-2.15442	0.417634	-5.15863	2.48761e-07	1.10811e-05	Gpr142	7.67674	8.36392	7.25768	7.11126	Gpr142	218.82	558.316	102.17	72.38
3632451O06Rik	186.109	-2.15139	0.377843	-5.69386	1.24199e-08	7.0712e-07	3632451O06Rik	7.88553	7.53472	6.97442	6.87835	3632451O06Rik	378.909	228.634	77.4015	59.4904
Wnt5a	176.368	-2.15062	0.349851	-6.14724	7.88441e-10	5.38e-08	Wnt5a	7.68975	7.61993	6.91391	6.83228	Wnt5a	302.18	273.544	72.2414	57.5074
Shox2	113.589	-2.15032	0.470861	-4.56677	4.95286e-06	0.000163768	Shox2	6.96444	6.98581	6.44624	6.21244	Shox2	181.876	188.827	59.8572	23.7962
Rasd2	81.8575	-2.14354	0.494347	-4.3361	1.45034e-05	0.000430354	Rasd2	6.53948	6.41249	5.89637	5.99949	Rasd2	149.669	117.379	22.7044	37.6773
Gm14443	116.726	-2.13106	0.411356	-5.18057	2.21211e-07	9.92672e-06	Gm14443	7.02829	7.01925	6.34376	6.42095	Gm14443	191.349	188.827	37.1527	49.5754
Hdac9	222.179	-2.1258	0.347295	-6.12102	9.29799e-10	6.18249e-08	Hdac9	7.82723	8.14821	7.11567	7.18749	Hdac9	283.235	439.916	75.3375	90.2272
Mfge8	452.942	-2.12296	0.254844	-8.33043	8.05485e-17	1.39763e-14	Mfge8	9.11246	9.06589	8.10547	8.01149	Mfge8	756.871	716.522	183.7	154.675
Klhl22	1063	-2.12262	0.214049	-9.91651	3.52866e-23	1.07148e-20	Klhl22	10.3045	10.4163	9.23987	9.13882	Klhl22	1622.68	1835.2	427.256	366.858
Ccdc149	145.157	-2.09702	0.442497	-4.73906	2.14714e-06	7.7463e-05	Ccdc149	7.42447	7.26211	6.76861	6.49192	Ccdc149	264.289	206.179	78.4335	31.7282
Disc1	184.928	-2.09244	0.3486	-6.0024	1.94427e-09	1.25613e-07	Disc1	7.8198	7.62046	6.9412	6.95185	Disc1	341.966	257.213	69.1454	71.3885
Sord	135.272	-2.08838	0.466005	-4.48146	7.41337e-06	0.000237679	Sord	6.90384	7.45182	6.49048	6.56295	Sord	127.882	310.289	45.4089	57.5074
Fosb	339.059	-2.08376	0.272004	-7.66078	1.84806e-14	2.42229e-12	Fosb	8.63638	8.66671	7.70143	7.71147	Fosb	538.051	559.337	127.971	130.879
Csmd3	216.464	-2.08376	0.431604	-4.82795	1.37947e-06	5.18198e-05	Csmd3	8.21934	7.524	7.01825	7.16263	Csmd3	508.686	191.889	68.1133	97.1677
Htra4	117.931	-2.07678	0.441036	-4.70886	2.49107e-06	8.88156e-05	Htra4	6.89349	7.14778	6.46038	6.32764	Htra4	150.616	230.675	55.7291	34.7028
Olfm3	451.658	-2.07499	0.257053	-8.07224	6.90225e-16	1.03927e-13	Olfm3	9.07137	9.09604	8.13367	8.01509	Olfm3	718.98	741.019	191.956	154.675
Cacna1i	1864.32	-2.0712	0.287889	-7.19445	6.2714e-13	6.68179e-11	Cacna1i	11.4437	10.8042	9.84318	10.0802	Cacna1i	4006.97	2016.88	598.572	834.849
Arhgdig	74.0723	-2.06603	0.566983	-3.6439	0.000268533	0.00549091	Arhgdig	6.35841	6.28058	5.93568	5.72671	Arhgdig	128.829	110.234	43.3448	13.8811
Kcnk3	2831.73	-2.06602	0.275603	-7.49638	6.56031e-14	8.07583e-12	Kcnk3	11.3887	12.0705	10.5747	10.5421	Kcnk3	2987.7	6155.77	1115.61	1067.85
Echdc3	60.7253	-2.06562	0.579435	-3.56488	0.00036402	0.00700331	Echdc3	5.99496	6.04942	5.66664	5.52629	Echdc3	91.8855	104.11	33.0246	13.8811
Msrb3	307.326	-2.06488	0.382572	-5.39736	6.76303e-08	3.41318e-06	Msrb3	8.75539	8.08158	7.61066	7.48258	Msrb3	699.088	292.937	134.163	103.117
Pparg	128.017	-2.05248	0.410005	-5.006	5.5574e-07	2.26511e-05	Pparg	7.08488	7.23087	6.56959	6.44661	Pparg	181.876	230.675	59.8572	39.6603
Mdga1	55.8473	-2.05102	0.58406	-3.51165	0.000445331	0.00828752	Mdga1	5.99895	5.76369	5.48174	5.4969	Mdga1	114.62	65.324	20.6404	22.8047
Mthfd2l	98.6893	-2.04513	0.446544	-4.5799	4.65199e-06	0.000155228	Mthfd2l	6.83874	6.68172	6.22885	6.16504	Mthfd2l	180.929	136.772	43.3448	33.7112

## Sheet: KO1, WT<KO
Suppl. Table 4B: Genes upregulated following knock-out of CK2a.
Deregulated genes shown are based on DESeq2 results and were filtered for log2FC>2 and p-adj<0.01.
								rLog-Normalized_counts					Normalized counts
GeneID	Base mean	log2(FC)	StdErr	Wald-Stats	P-value	P-adj	GeneID	WT1: Counts	WT2: Counts	KO1_A2: Counts	KO1_A1: Counts	GeneID	WT1: Counts	WT2: Counts	KO1_A2: Counts	KO1_A1: Counts
Rapgef5	69.0729	9.57727	1.52603	6.27594	3.47523e-10	2.50258e-08	Rapgef5	5.28324	5.28801	6.06591	6.23465	Rapgef5	0	0	117.65	158.641
Gm15762	51.9539	9.16636	1.5475	5.92334	3.1546e-09	1.96828e-07	Gm15762	5.03697	5.04065	5.67084	5.7944	Gm15762	0	0	90.8178	116.998
Sh3tc2	46.4804	9.0056	1.55596	5.78781	7.13109e-09	4.27373e-07	Sh3tc2	4.93735	4.94067	5.55246	5.59459	Sh3tc2	0	0	88.7537	97.1677
Hoxa7	31.8199	8.45894	1.60172	5.28115	1.28376e-07	6.05926e-06	Hoxa7	4.55433	4.55663	4.99452	5.0379	Hoxa7	0	0	59.8572	67.4225
Gm17887	24.1357	8.05962	1.65449	4.87137	1.10827e-06	4.25206e-05	Gm17887	4.23885	4.24059	4.66843	4.52721	Gm17887	0	0	59.8572	36.6858
Pcdhb3	23.8068	8.04011	1.6497	4.87367	1.09545e-06	4.2284e-05	Pcdhb3	4.23271	4.23444	4.61463	4.56625	Pcdhb3	0	0	51.601	43.6263
Ssu2	96.2995	7.60182	1.11483	6.81882	9.17927e-12	8.23828e-10	Ssu2	5.54004	5.56844	6.78905	6.46871	Ssu2	0	2.04137	238.397	144.76
Tcf15	15.1967	7.39249	1.75267	4.21784	2.46648e-05	0.000697657	Tcf15	3.69946	3.70057	3.95361	3.9184	Tcf15	0	0	33.0246	27.7622
Scn2b	158.377	7.3296	0.806995	9.08258	1.06029e-19	2.50876e-17	Scn2b	5.94442	5.91037	7.31029	7.47855	Scn2b	3.78909	0	280.709	349.011
Mgam2-ps	12.8342	7.14934	1.8097	3.95057	7.79667e-05	0.00189145	Mgam2-ps	3.4818	3.48274	3.64102	3.72637	Mgam2-ps	0	0	19.6084	31.7282
Pkhd1	12.2169	7.07889	1.89656	3.73249	0.000189598	0.00405786	Pkhd1	3.35331	3.35424	3.41851	3.67221	Pkhd1	0	0	7.22414	41.6433
Gm21738	12.1412	7.06876	1.82035	3.88319	0.000103094	0.00237456	Gm21738	3.41896	3.41984	3.61405	3.60759	Gm21738	0	0	24.7685	23.7962
Magea8	10.5729	6.86969	1.87578	3.66232	0.000249946	0.00515715	Magea8	3.23606	3.23683	3.3707	3.43788	Magea8	0	0	16.5123	25.7792
Gm7347	10.0974	6.80303	1.8879	3.60349	0.000313975	0.00620423	Gm7347	3.1814	3.18213	3.33067	3.35444	Gm7347	0	0	18.5764	21.8132
Mmp14	10.0974	6.80303	1.8879	3.60349	0.000313975	0.00620423	Mmp14	3.1814	3.18213	3.33067	3.35444	Mmp14	0	0	18.5764	21.8132
Rbp1	10.0569	6.79762	1.89914	3.57931	0.000344505	0.00669141	Rbp1	3.16777	3.16851	3.28674	3.36951	Rbp1	0	0	14.4483	25.7792
Gm53	50.9504	6.6896	1.16601	5.73716	9.62751e-09	5.62191e-07	Gm53	5.05459	5.03918	5.66874	5.75557	Gm53	1.89455	0	91.8498	110.057
Atp2b3	49.9893	6.66182	1.16709	5.70804	1.14286e-08	6.54775e-07	Atp2b3	5.03894	5.02353	5.66647	5.7062	Atp2b3	1.89455	0	94.9459	103.117
Hoxb4	44.0957	6.47999	1.18688	5.45969	4.76968e-08	2.46872e-06	Hoxb4	4.91519	4.89967	5.43585	5.55616	Hoxb4	1.89455	0	75.3375	99.1507
Klk13	269.929	6.27723	0.480187	13.0725	4.73138e-39	4.10481e-36	Klk13	6.35374	6.34858	8.16722	8.24679	Klk13	7.57819	6.12412	508.786	557.227
Hoxb8	191.886	6.26138	0.565346	11.0753	1.65319e-28	7.17129e-26	Hoxb8	6.07772	6.15424	7.63974	7.75027	Hoxb8	1.89455	8.1655	352.951	404.535
Gm773	758.491	6.24913	0.316344	19.7542	7.38067e-87	1.34468e-82	Gm773	7.1132	7.16957	9.75093	9.72397	Gm773	17.0509	22.4551	1518.1	1476.35
Crabp1	34.4839	6.12263	1.22753	4.98775	6.10864e-07	2.46224e-05	Crabp1	4.66332	4.64763	5.06316	5.19945	Crabp1	1.89455	0	55.7291	80.3121
Chn1	366.699	6.00092	0.408357	14.6953	6.90915e-49	7.86736e-46	Chn1	6.61151	6.58172	8.53563	8.78378	Chn1	13.2618	9.18619	624.372	819.977
Sntb1	123.124	5.95395	0.686077	8.67825	4.01911e-18	8.32093e-16	Sntb1	5.77192	5.73907	6.68029	7.2413	Sntb1	5.68364	2.04137	149.643	335.129
Gm43050	30.3067	5.91183	1.24113	4.76329	1.90466e-06	6.99619e-05	Gm43050	4.51627	4.53743	4.92773	4.97272	Gm43050	0	2.04137	55.7291	63.4565
Hoxb5	31.0374	5.34564	1.09727	4.87178	1.10597e-06	4.25206e-05	Hoxb5	4.54655	4.57708	4.94579	5.02488	Hoxb5	0	3.06206	53.665	67.4225
Foxs1	18.6145	5.22095	1.36499	3.8249	0.000130823	0.0029353	Foxs1	3.97334	3.95763	4.19146	4.2748	Foxs1	1.89455	0	29.9286	42.6348
Lcp2	75.6406	5.21918	0.699285	7.4636	8.41914e-14	1.01582e-11	Lcp2	5.43295	5.47929	6.23051	6.38219	Lcp2	1.89455	6.12412	127.971	166.573
Hoxa5	100.523	5.18545	0.602907	8.60075	7.91959e-18	1.55147e-15	Hoxa5	5.72914	5.68929	6.74488	6.73668	Hoxa5	7.57819	3.06206	197.116	194.335
Cd4	198.374	5.16755	0.464458	11.126	9.37713e-29	4.16688e-26	Cd4	6.28545	6.20397	7.6231	7.88287	Cd4	15.1564	6.12412	324.054	448.161
Pak1	33.7954	5.06104	0.976648	5.18205	2.19463e-07	9.87257e-06	Pak1	4.66284	4.66638	5.08203	5.14658	Pak1	1.89455	2.04137	59.8572	71.3885
Hoxb6	100.353	5.0518	0.586904	8.60755	7.46413e-18	1.47814e-15	Hoxb6	5.73308	5.70366	6.77018	6.7085	Hoxb6	7.57819	4.08275	204.34	185.412
Pcdhb5	105.358	4.90472	0.586859	8.35758	6.40202e-17	1.13241e-14	Pcdhb5	5.81226	5.72571	6.76714	6.85894	Pcdhb5	11.3673	2.04137	189.892	218.132
Gm15991	41.3678	4.75113	0.844506	5.62593	1.84511e-08	1.02488e-06	Gm15991	4.88231	4.90526	5.37639	5.45446	Gm15991	1.89455	4.08275	72.2414	87.2526
Stc1	208.197	4.65081	1.13979	4.0804	4.49583e-05	0.00117855	Stc1	6.12703	6.26416	7.01101	8.18192	Stc1	9.47273	22.4551	144.483	656.378
Gm11033	90.4094	4.6497	0.58597	7.93504	2.10422e-15	3.01864e-13	Gm11033	5.63132	5.69758	6.56483	6.61255	Gm11033	3.78909	10.2069	167.187	180.454
Gm13147	25.0979	4.63966	1.09557	4.23492	2.28636e-05	0.000650863	Gm13147	4.34365	4.31103	4.59094	4.73957	Gm13147	3.78909	0	36.1207	60.4819
Hsd11b1	38.2718	4.63426	0.866435	5.34866	8.86103e-08	4.33976e-06	Hsd11b1	4.79716	4.81982	5.22025	5.36688	Hsd11b1	1.89455	4.08275	59.8572	87.2526
Sertm1	24.8149	4.62176	1.0946	4.22233	2.41788e-05	0.000685092	Sertm1	4.33416	4.30161	4.71338	4.59152	Sertm1	3.78909	0	57.7931	37.6773
Fgf9	415.458	4.5317	0.302109	15.0002	7.31733e-51	1.0255e-47	Fgf9	7.00817	7.04884	8.87283	8.93133	Fgf9	32.2073	36.7447	770.919	821.96
Pvalb	576.69	4.52565	0.29092	15.5563	1.44122e-54	2.91752e-51	Pvalb	7.38835	7.30465	9.5159	9.25096	Pvalb	54.9418	40.8275	1261.13	949.864
Mlip	34.704	4.50189	0.887233	5.07408	3.8938e-07	1.6575e-05	Mlip	4.71309	4.69914	5.07859	5.22081	Mlip	3.78909	2.04137	53.665	79.3206
Gal3st1	34.6448	4.48377	0.879115	5.10032	3.39072e-07	1.46388e-05	Gal3st1	4.70304	4.72515	5.17195	5.1414	Gal3st1	1.89455	4.08275	69.1454	63.4565
Nrg2	155.124	4.43641	0.44348	10.0036	1.4691e-23	4.53655e-21	Nrg2	6.19311	6.13616	7.38415	7.43854	Nrg2	17.0509	10.2069	285.87	307.367
Ryr3	225.423	4.34732	0.372237	11.6789	1.63397e-31	9.3029e-29	Ryr3	6.51425	6.50907	7.92525	8.03663	Ryr3	21.7873	20.4137	400.424	459.068
Nlrc5	55.1243	4.27505	0.689434	6.2008	5.61762e-10	3.92957e-08	Nlrc5	5.2058	5.2217	5.75786	5.92491	Nlrc5	4.73637	6.12412	86.6897	122.947
Slc43a1	43.0882	4.20506	0.760171	5.53174	3.17078e-08	1.69907e-06	Slc43a1	4.95726	4.97173	5.43184	5.52898	Slc43a1	3.78909	5.10344	72.2414	91.2187
Gm15681	314.411	4.07986	0.353933	11.5272	9.62138e-31	4.73762e-28	Gm15681	6.80391	6.95271	8.32573	8.63361	Gm15681	25.5764	44.9102	488.146	699.013
Sp9	53.1279	4.06858	0.715861	5.68348	1.31981e-08	7.44448e-07	Sp9	5.15733	5.2361	5.81535	5.77866	Sp9	1.89455	10.2069	104.234	96.1762
Pcdhb10	129.038	4.06694	0.518048	7.85051	4.14347e-15	5.80691e-13	Pcdhb10	6.13068	5.96904	7.19793	7.07061	Pcdhb10	23.6818	5.10344	266.261	221.106
Ifit2	400.887	3.99721	0.302874	13.1976	9.0595e-40	8.6871e-37	Ifit2	7.12983	7.18431	8.73964	8.97942	Ifit2	43.5746	51.0344	653.269	855.671
Cracr2a	22.9323	3.87233	0.982303	3.94209	8.07742e-05	0.00195421	Cracr2a	4.26595	4.25198	4.54172	4.56295	Cracr2a	3.78909	2.04137	41.2808	44.6178
C3	117.09	3.84102	0.552539	6.95159	3.61195e-12	3.40964e-10	C3	5.90499	5.94679	6.54986	7.22684	C3	13.2618	17.3517	113.522	324.223
Ldb2	67.465	3.82222	0.61041	6.26173	3.80738e-10	2.73097e-08	Ldb2	5.42827	5.49046	6.0544	6.2453	Ldb2	5.68364	12.2482	103.202	148.726
Fzd2	57.7784	3.76668	0.643508	5.85336	4.81748e-09	2.94529e-07	Fzd2	5.282	5.32539	6.00819	5.82546	Fzd2	5.68364	10.2069	127.971	87.2526
Pax2	55.5305	3.71387	0.64825	5.72906	1.00988e-08	5.84098e-07	Pax2	5.25892	5.26693	5.74374	5.96294	Pax2	7.57819	8.1655	79.4656	126.913
Rnf182	20.0638	3.66667	1.03822	3.53168	0.000412928	0.00776381	Rnf182	4.09641	4.0823	4.27584	4.41047	Rnf182	3.78909	2.04137	26.8325	47.5923
Prelid2	27.0354	3.65573	0.964854	3.78889	0.000151319	0.00330562	Prelid2	4.39206	4.43189	4.58205	4.89459	Prelid2	1.89455	6.12412	24.7685	75.3546
Lgr5	294.768	3.64268	0.369753	9.85164	6.74329e-23	1.98155e-20	Lgr5	7.07173	6.81883	8.40224	8.41899	Lgr5	62.52	24.4965	540.779	551.278
Pcdhb4	118.913	3.55386	0.443323	8.01642	1.08875e-15	1.61268e-13	Pcdhb4	6.07622	6.07558	6.98273	7.07268	Pcdhb4	18.9455	18.3724	204.34	233.996
Nlrp4e	71.1699	3.52698	0.560749	6.28977	3.17932e-10	2.29857e-08	Nlrp4e	5.5327	5.58587	6.23998	6.25643	Nlrp4e	8.52546	14.2896	129.003	132.862
Vwf	21.3308	3.5156	0.986177	3.56488	0.000364023	0.00700331	Vwf	4.17574	4.17061	4.36965	4.50185	Vwf	3.78909	3.06206	28.8966	49.5754
Aldh3a1	60.7743	3.50595	0.592106	5.92115	3.19697e-09	1.98791e-07	Aldh3a1	5.39109	5.40028	5.99978	6.02086	Aldh3a1	9.47273	10.2069	109.394	114.023
AC164623.1	3498.08	3.47307	0.215615	16.1078	2.24959e-58	5.85505e-55	AC164623.1	9.9653	10.1952	12.1624	12.0317	AC164623.1	473.637	682.84	6839.2	5996.64
Gm13230	187.75	3.43943	0.407016	8.45034	2.90458e-17	5.39985e-15	Gm13230	6.60738	6.47501	7.54493	7.87149	Gm13230	40.7327	22.4551	270.389	417.425
Nuggc	46.4503	3.43401	0.666136	5.15512	2.5347e-07	1.12359e-05	Nuggc	5.10525	5.11261	5.62438	5.58826	Nuggc	7.57819	8.1655	88.7537	81.3036
Zfp990	23.3882	3.42831	0.959627	3.57255	0.000353523	0.00683741	Zfp990	4.27193	4.30989	4.50444	4.63916	Zfp990	1.89455	6.12412	31.9926	53.5414
Hoxa6	31.628	3.42254	0.81315	4.20899	2.56513e-05	0.000721206	Hoxa6	4.65729	4.65389	4.93448	5.10065	Hoxa6	5.68364	5.10344	43.3448	72.38
Dpysl5	458.188	3.40904	0.268903	12.6776	7.87082e-37	5.51532e-34	Dpysl5	7.47826	7.5722	9.09396	9.09106	Dpysl5	70.0982	87.7791	839.032	835.841
Osbpl10	59.6219	3.37506	0.654626	5.15571	2.52671e-07	1.12279e-05	Osbpl10	5.32443	5.44425	5.96904	5.99089	Osbpl10	3.78909	17.3517	106.298	111.049
Pls1	48.9879	3.33567	0.646239	5.16167	2.44757e-07	1.09295e-05	Pls1	5.18082	5.17183	5.72351	5.64815	Pls1	9.47273	8.1655	97.0099	81.3036
Ncs1	365.064	3.28221	0.289786	11.3263	9.71979e-30	4.54064e-27	Ncs1	7.26326	7.37095	8.78594	8.71558	Ncs1	58.7309	77.5722	689.389	634.565
Ust	107.102	3.23404	0.459319	7.04094	1.90953e-12	1.90108e-10	Ust	6.04234	6.01077	6.78342	6.95553	Ust	22.7346	18.3724	167.187	220.115
1700039I01Rik	62.9052	3.19929	0.576434	5.55014	2.85443e-08	1.54317e-06	1700039I01Rik	5.44341	5.49519	6.09696	6.03425	1700039I01Rik	9.47273	15.3103	120.746	106.091
Serpina3h	27.8772	3.19374	0.884728	3.60986	0.000306366	0.00612118	Serpina3h	4.4926	4.55643	4.8846	4.79532	Serpina3h	1.89455	9.18619	57.7931	42.6348
Eda2r	89.726	3.19178	0.48305	6.60755	3.90726e-11	3.26543e-09	Eda2r	5.84732	5.8613	6.59328	6.6216	Eda2r	17.0509	18.3724	157.899	165.582
Gm10800	180.527	3.18672	0.410307	7.76667	8.05757e-15	1.07942e-12	Gm10800	6.47722	6.6688	7.55321	7.77576	Gm10800	22.7346	48.993	276.581	373.798
Gpx6	78.6945	3.15399	0.574456	5.49039	4.01052e-08	2.11439e-06	Gpx6	5.63368	5.74537	6.53828	6.20611	Gpx6	9.47273	22.4551	183.7	99.1507
Pcdhb9	82.2533	3.15095	0.507028	6.21455	5.14718e-10	3.62071e-08	Pcdhb9	5.78313	5.74794	6.42044	6.52483	Pcdhb9	18.9455	14.2896	134.163	161.616
Stx11	386.603	3.08206	0.280055	11.0052	3.60684e-28	1.49348e-25	Stx11	7.43823	7.4821	8.76075	8.92018	Stx11	77.6764	85.7377	627.468	755.529
Gm11884	231.548	3.07664	0.32534	9.4567	3.17822e-21	8.39188e-19	Gm11884	6.90035	6.87765	8.05232	8.07316	Gm11884	51.1528	46.9516	408.68	419.408
Pfkfb3	885.882	3.07654	0.780254	3.94299	8.0471e-05	0.0019496	Pfkfb3	8.55003	8.24699	9.48152	10.4267	Pfkfb3	238.713	136.772	838	2330.04
Pard3	55.4968	3.06473	0.599274	5.11407	3.15293e-07	1.3677e-05	Pard3	5.3274	5.36996	5.87933	5.88039	Pard3	9.47273	14.2896	99.0739	99.1507
Trim5	119.005	3.02719	0.434193	6.97198	3.12514e-12	3.01254e-10	Trim5	6.1897	6.17042	7.13178	6.93414	Trim5	27.4709	24.4965	244.589	179.463
Hmox1	10755.4	3.02059	0.194809	15.5054	3.19106e-54	5.81379e-51	Hmox1	11.8623	11.9941	13.8511	13.6236	Hmox1	2139.89	2580.3	21330.8	16970.6
Arhgef28	59.4652	3.00095	0.646226	4.64382	3.42033e-06	0.000118021	Arhgef28	5.39367	5.36255	5.69426	6.1394	Arhgef28	15.1564	11.2276	57.7931	153.684
Col22a1	390.034	2.9812	0.277744	10.7337	7.07419e-27	2.6303e-24	Col22a1	7.55205	7.46875	8.80741	8.90975	Col22a1	96.6219	78.5929	651.205	733.715
Sall1	863.193	2.96087	0.230081	12.8688	6.74568e-38	5.34346e-35	Sall1	8.49551	8.49481	9.94846	10.1514	Sall1	197.033	195.972	1363.3	1696.47
Pla2g7	835.646	2.93699	0.268045	10.9571	6.14553e-28	2.43403e-25	Pla2g7	8.58351	8.3155	10.1051	9.89085	Pla2g7	239.66	145.958	1649.17	1307.8
Antxr1	262.404	2.93286	0.310812	9.43611	3.86872e-21	9.92735e-19	Antxr1	7.10555	7.04454	8.2469	8.26764	Antxr1	66.3091	55.1171	458.217	469.974
Gm8979	70.2446	2.9126	0.613914	4.74431	2.09219e-06	7.6083e-05	Gm8979	5.66405	5.53114	6.02881	6.37023	Gm8979	24.6291	8.1655	83.5936	164.59
Plxna4	33.2201	2.90623	0.749441	3.87787	0.000105377	0.00241189	Plxna4	4.77818	4.75156	5.10638	5.11648	Plxna4	9.47273	6.12412	57.7931	59.4904
Scrt2	177.029	2.9003	0.398221	7.28315	3.26105e-13	3.66747e-11	Scrt2	6.73692	6.53739	7.63467	7.66733	Scrt2	56.8364	26.5379	305.478	319.265
Tbx5	548.296	2.88077	0.285919	10.0755	7.0926e-24	2.22793e-21	Tbx5	8.07616	7.82125	9.29356	9.44765	Tbx5	164.826	96.9653	882.377	1049.01
Dnah7b	53.2673	2.87827	0.654397	4.39835	1.09078e-05	0.000335692	Dnah7b	5.28464	5.27823	5.57789	5.95687	Dnah7b	13.2618	12.2482	54.6971	132.862
AC152414.2	79.7458	2.8445	0.529407	5.37299	7.74429e-08	3.86557e-06	AC152414.2	5.82228	5.7276	6.51777	6.32411	AC152414.2	25.5764	13.2689	165.123	115.015
Psd3	1992.89	2.83742	0.276167	10.2743	9.20176e-25	2.99369e-22	Psd3	9.86352	9.4021	11.2525	11.3195	Psd3	658.355	319.475	3375.74	3618.01
Hoxb9	68.415	2.82056	0.615266	4.5843	4.55509e-06	0.000152554	Hoxb9	5.5168	5.67255	6.05325	6.299	Hoxb9	7.57819	26.5379	90.8178	148.726
Parvg	35.1038	2.8175	0.766153	3.67746	0.000235566	0.00490488	Parvg	4.87084	4.79561	5.1455	5.2333	Parvg	13.2618	4.08275	53.665	69.4055
Tnfaip3	143.436	2.75703	0.449722	6.13052	8.75901e-10	5.88858e-08	Tnfaip3	6.513	6.34414	7.11857	7.48286	Tnfaip3	49.2582	24.4965	183.7	316.291
Aox2	35.5176	2.74951	0.777315	3.53719	0.000404408	0.00765895	Aox2	4.88612	4.80346	5.1102	5.2818	Aox2	14.2091	4.08275	46.4409	77.3376
AC134254.4	64.5463	2.73237	0.641891	4.25675	2.07418e-05	0.000597934	AC134254.4	5.62824	5.45888	5.99121	6.1967	AC134254.4	27.4709	6.12412	88.7537	135.836
Gm13212	42.3996	2.70962	0.668363	4.05412	5.03236e-05	0.00129498	Gm13212	5.08848	5.0569	5.40538	5.53715	Gm13212	13.2618	9.18619	60.8892	86.2611
Myo1d	64.3167	2.64281	0.554617	4.76511	1.8875e-06	6.94714e-05	Myo1d	5.54681	5.59039	6.01151	6.18639	Myo1d	15.1564	20.4137	90.8178	130.879
Nrn1	207.264	2.62175	0.394072	6.65299	2.87195e-11	2.43368e-09	Nrn1	6.88354	6.87721	7.58282	8.10901	Nrn1	58.7309	57.1585	234.269	478.898
Pcdhb7	49.588	2.61327	0.653689	3.99773	6.39528e-05	0.00158912	Pcdhb7	5.21266	5.31804	5.63676	5.77411	Pcdhb7	7.57819	20.4137	71.2094	99.1507
Scn1b	1309.28	2.60969	0.211722	12.326	6.55859e-35	4.12038e-32	Scn1b	9.26559	9.1785	10.7534	10.5939	Scn1b	394.066	342.951	2440.73	2059.36
Folr1	93.3036	2.59962	0.468596	5.54768	2.89489e-08	1.56041e-06	Folr1	6.03317	5.97777	6.74633	6.59432	Folr1	30.3127	22.4551	181.636	138.811
AC132265.1	214.403	2.58123	0.378214	6.82479	8.80513e-12	7.94161e-10	AC132265.1	6.94814	6.94906	7.67511	8.13825	AC132265.1	61.5728	61.2412	254.909	479.89
Pla2g3	219.244	2.56587	0.351811	7.29332	3.02411e-13	3.42213e-11	Pla2g3	7.08204	6.88984	7.98972	7.98046	Pla2g3	80.5182	45.9309	377.719	372.807
Naip5	54.5042	2.51136	0.589236	4.26205	2.02557e-05	0.000584847	Naip5	5.37977	5.41418	5.77371	5.92746	Naip5	14.2091	18.3724	76.3695	109.066
Sema6b	780.972	2.48053	0.260509	9.52185	1.70128e-21	4.62622e-19	Sema6b	8.72954	8.44275	9.90514	9.90924	Sema6b	294.602	179.641	1322.02	1327.63
Tfap2a	107.254	2.43945	0.425034	5.73943	9.49944e-09	5.56496e-07	Tfap2a	6.21044	6.20296	6.90708	6.87721	Tfap2a	34.1018	32.662	185.764	176.488
P3h3	1150.11	2.43488	0.309863	7.85792	3.90573e-15	5.51616e-13	P3h3	9.32431	8.85546	10.2607	10.6463	P3h3	486.898	230.675	1543.9	2338.97
Pcdhb11	148.206	2.43165	0.480136	5.0645	4.09479e-07	1.72692e-05	Pcdhb11	6.71361	6.38516	7.42818	7.32036	Pcdhb11	71.9928	20.4137	270.389	230.03
Lcp1	205.917	2.42083	0.351552	6.88612	5.73363e-12	5.32964e-10	Lcp1	6.87975	7.0457	7.94397	7.83152	Lcp1	50.2055	79.6136	373.591	320.257
Foxb1	37.297	2.40739	0.683608	3.5216	0.000428955	0.00803843	Foxb1	4.94273	4.96696	5.30083	5.27663	Foxb1	10.42	13.2689	65.0173	60.4819
Pdgfra	64.7756	2.36145	0.533513	4.42622	9.58995e-06	0.000298665	Pdgfra	5.63231	5.62388	6.05958	6.17774	Pdgfra	21.7873	20.4137	94.9459	121.955
Rhox5	666.538	2.35589	0.283105	8.3216	8.67869e-17	1.49167e-14	Rhox5	8.53774	8.33484	9.84338	9.44865	Rhox5	255.764	179.641	1360.2	870.543
Pcdhb6	91.6312	2.35398	0.534387	4.405	1.05782e-05	0.000327762	Pcdhb6	6.13223	5.91159	6.57755	6.70312	Pcdhb6	45.4691	14.2896	136.227	170.539
Scn1a	146.129	2.33611	0.471302	4.95672	7.16931e-07	2.85815e-05	Scn1a	6.72335	6.40229	7.33442	7.37725	Scn1a	73.8873	22.4551	236.333	251.843
Arhgef37	192.064	2.31537	0.342742	6.75543	1.4241e-11	1.23551e-09	Arhgef37	6.93493	6.90411	7.6997	7.86218	Arhgef37	67.2564	61.2412	283.806	355.951
Dok7	108.613	2.30806	0.473846	4.8709	1.11092e-06	4.25206e-05	Dok7	6.31105	6.15172	7.02304	6.75793	Dok7	48.3109	24.4965	220.852	140.794
Gm11110	150.329	2.30771	0.378107	6.10333	1.03878e-09	6.85707e-08	Gm11110	6.64475	6.61636	7.31392	7.49308	Gm11110	53.0473	47.9723	216.724	283.571
Frmpd1	118.667	2.30189	0.422865	5.44356	5.22254e-08	2.68784e-06	Frmpd1	6.41284	6.29297	7.07337	7.01793	Frmpd1	49.2582	30.6206	206.404	188.386
Cgn	700.164	2.29388	0.254668	9.00736	2.11082e-19	4.86798e-17	Cgn	8.65496	8.41884	9.69347	9.79042	Cgn	284.182	189.848	1100.13	1226.49
Tnfsf10	214.118	2.28775	0.320792	7.13157	9.92315e-13	1.01567e-10	Tnfsf10	7.04659	7.0774	7.94523	7.96024	Tnfsf10	70.0982	75.5309	351.919	358.926
Nkx2-5	338.544	2.27066	0.310708	7.30801	2.71121e-13	3.14622e-11	Nkx2-5	7.51341	7.71673	8.52292	8.7547	Nkx2-5	91.8855	140.855	480.921	640.514
Mylk2	429.169	2.2504	0.341823	6.58352	4.59427e-11	3.82205e-09	Mylk2	7.77305	8.02719	8.69171	9.22392	Mylk2	113.673	184.744	490.21	928.051
AC124503.3	46.3955	2.24282	0.619402	3.62095	0.000293526	0.00592221	AC124503.3	5.24631	5.23437	5.5478	5.67578	AC124503.3	17.0509	15.3103	63.9853	89.2357
Adamts18	187.453	2.24124	0.398598	5.62282	1.87866e-08	1.04035e-06	Adamts18	6.86581	6.91159	7.45375	7.94366	Adamts18	61.5728	69.4067	205.372	413.459
Hs3st4	48.1623	2.23631	0.622517	3.59236	0.000327693	0.00641271	Hs3st4	5.24479	5.33179	5.67768	5.66744	Hs3st4	11.3673	22.4551	80.4976	78.3291
Pcdh11x	434.763	2.19686	0.308386	7.12372	1.05053e-12	1.06925e-10	Pcdh11x	7.80323	8.10151	8.90351	9.12681	Pcdh11x	112.726	199.034	619.212	808.078
Pcdhgb1	139.472	2.17181	0.415137	5.23155	1.68098e-07	7.73377e-06	Pcdhgb1	6.65327	6.48755	7.1828	7.384	Pcdhgb1	64.4146	36.7447	192.988	263.741
Fam184b	179.505	2.16268	0.358777	6.02792	1.66085e-09	1.08455e-07	Fam184b	6.84516	6.92249	7.56516	7.7787	Fam184b	58.7309	72.4688	248.717	338.104
Epha4	92.7013	2.15266	0.483514	4.45211	8.50319e-06	0.000268027	Epha4	6.16737	6.01256	6.61626	6.71249	Epha4	45.4691	22.4551	138.291	164.59
Hfe	1048.3	2.13997	0.225206	9.50227	2.05358e-21	5.50209e-19	Hfe	9.08095	9.23482	10.4199	10.2542	Hfe	342.913	432.771	1863.83	1553.69
Rhou	363.786	2.13888	0.363941	5.87699	4.17795e-09	2.58027e-07	Rhou	7.50293	7.94988	8.81775	8.66553	Rhou	76.7291	192.91	648.109	537.397
Lbp	50.0729	2.12708	0.60997	3.4872	0.000488114	0.00892866	Lbp	5.34251	5.33963	5.60861	5.82359	Lbp	18.9455	18.3724	59.8572	103.117
S100a10	311.152	2.1253	0.297998	7.13191	9.89853e-13	1.01567e-10	S100a10	7.56423	7.58553	8.63469	8.38436	S100a10	113.673	118.4	586.187	426.348
Tbkbp1	95.8307	2.11687	0.495536	4.27189	1.93825e-05	0.000563206	Tbkbp1	6.22723	6.03543	6.63548	6.78405	Tbkbp1	50.2055	21.4344	135.195	176.488
AF529169	265.136	2.09858	0.366142	5.73159	9.94908e-09	5.77268e-07	AF529169	7.47149	7.25132	8.02423	8.45321	AF529169	125.04	75.5309	311.67	548.304
Trnp1	705.74	2.09791	0.277835	7.55091	4.32213e-14	5.50664e-12	Trnp1	8.46145	8.79512	9.82752	9.65928	Trnp1	196.086	338.868	1252.87	1035.13
Stra6	164.362	2.08352	0.393944	5.28888	1.23071e-07	5.82396e-06	Stra6	6.90269	6.68394	7.48753	7.5921	Stra6	82.4128	42.8689	245.621	286.546
Gm2694	111.626	2.06099	0.41812	4.92918	8.2575e-07	3.27051e-05	Gm2694	6.35594	6.32858	6.87964	7.0189	Gm2694	45.4691	40.8275	158.931	201.276
Lmcd1	286.473	2.05213	0.322467	6.36384	1.96769e-10	1.45729e-08	Lmcd1	7.58054	7.40266	8.25609	8.5051	Lmcd1	132.618	89.8205	388.04	535.414
A830082K12Rik	251.46	2.04069	0.316258	6.45262	1.09933e-10	8.52284e-09	A830082K12Rik	7.25829	7.42111	8.18779	8.1995	A830082K12Rik	80.5182	116.358	401.456	407.509
Hkdc1	200.643	2.03905	0.356758	5.71551	1.09376e-08	6.28619e-07	Hkdc1	7.14528	6.96388	7.9251	7.76054	Hkdc1	96.6219	60.2206	360.175	285.554
Tshz2	51.6646	2.03748	0.582875	3.49556	0.000473061	0.00875545	Tshz2	5.38037	5.42963	5.81141	5.74656	Tshz2	17.0509	23.4758	89.7858	76.3461
Pik3cg	81.101	2.01737	0.534887	3.77159	0.00016221	0.00350569	Pik3cg	5.88643	5.97991	6.22928	6.61236	Pik3cg	25.5764	38.7861	82.5616	177.48
Nr2f1	922.124	2.01003	0.226694	8.8667	7.53466e-19	1.61499e-16	Nr2f1	8.9541	9.13978	10.1523	10.1405	Nr2f1	315.442	418.482	1487.14	1467.43
Prdm8	110.157	2.00184	0.435129	4.60056	4.21362e-06	0.0001419	Prdm8	6.37382	6.29805	6.81077	7.02907	Prdm8	50.2055	37.7654	143.451	209.208

## Sheet: KO2, WT>KO
Suppl. Table 4C: Genes downregulated following knock-out of CK2a'.
Deregulated genes shown are based on DESeq2 results and were filtered for log2FC<-2 and p-adj<0.01.
								rLog-Normalized_counts					Normalized counts
GeneID	Base mean	log2(FC)	StdErr	Wald-Stats	P-value	P-adj	GeneID	WT1: Counts	WT2: Counts	KO2_A2: Counts	KO2_A1: Counts	GeneID	WT1: Counts	WT2: Counts	KO2_A2: Counts	KO2_A1: Counts
Gatm	184.067	-10.9833	1.48954	-7.37362	1.66058e-13	3.92726e-11	Gatm	7.41834	7.72531	6.25695	6.25612	Gatm	290.095	446.174	0	0
Bmp2	121.897	-10.3885	1.51172	-6.87197	6.33203e-12	1.22247e-09	Bmp2	6.74379	7.13135	5.94954	5.94895	Bmp2	167.848	319.741	0	0
Pcdh11x	79.8031	-9.77734	1.53141	-6.38454	1.71912e-10	2.60206e-08	Pcdh11x	6.18767	6.4664	5.60426	5.60385	Pcdh11x	115.456	203.756	0	0
C77370	78.3288	-9.7508	1.52338	-6.40079	1.54578e-10	2.35856e-08	C77370	6.26548	6.38365	5.60807	5.60767	C77370	137.771	175.544	0	0
Nptx1	414.374	-9.71064	1.06286	-9.13629	6.46338e-20	3.82147e-17	Nptx1	8.95925	8.58728	6.74819	6.76325	Nptx1	999.325	656.2	0	1.96839
Frrs1l	65.1554	-9.4858	1.53609	-6.17529	6.60434e-10	8.94134e-08	Frrs1l	6.10206	6.00941	5.43788	5.43754	Frrs1l	143.592	117.029	0	0
Crtap	64.7454	-9.47596	1.53824	-6.16027	7.26219e-10	9.60844e-08	Crtap	5.97774	6.10644	5.42767	5.42733	Crtap	110.605	148.377	0	0
Gm44380	289.37	-9.19047	1.08379	-8.47997	2.2525e-17	9.47051e-15	Gm44380	7.91732	8.48821	6.52673	6.509	Gm44380	382.266	773.23	1.98475	0
Skor2	43.1199	-8.88976	1.5752	-5.64358	1.66549e-08	1.69415e-06	Skor2	5.4298	5.47395	5.01676	5.01653	Skor2	80.5282	91.9516	0	0
Galk1	42.3176	-8.86275	1.57698	-5.62009	1.90859e-08	1.9106e-06	Galk1	5.41339	5.43722	4.99722	4.997	Galk1	81.4984	87.772	0	0
Inha	37.2801	-8.67891	1.61684	-5.36783	7.96918e-08	7.17985e-06	Inha	5.07031	5.32381	4.81536	4.81516	Inha	44.6301	104.491	0	0
Ankrd29	193.179	-8.60743	1.07419	-8.01293	1.12004e-15	3.59173e-13	Ankrd29	7.67077	7.66968	6.31782	6.33245	Ankrd29	385.177	385.57	0	1.96839
Cbln1	35.1149	-8.59493	1.63341	-5.26195	1.42537e-07	1.19858e-05	Cbln1	5.24262	4.95792	4.73869	4.7385	Cbln1	102.843	37.6166	0	0
Arhgap10	180.959	-8.51244	1.09268	-7.79046	6.67682e-15	1.85773e-12	Arhgap10	7.33009	7.73495	6.24305	6.25778	Arhgap10	260.019	461.848	0	1.96839
Bhlhe22	29.2943	-8.33079	1.67895	-4.96191	6.98039e-07	5.15894e-05	Bhlhe22	4.65895	4.9659	4.50601	4.50585	Bhlhe22	25.2257	91.9516	0	0
Gm44379	27.1857	-8.22363	1.65269	-4.9759	6.49456e-07	4.92202e-05	Gm44379	4.69814	4.82882	4.47748	4.47733	Gm44379	39.779	68.9637	0	0
Pon2	25.4128	-8.12797	1.66453	-4.88305	1.04459e-06	7.42993e-05	Pon2	4.72969	4.60813	4.39984	4.39971	Pon2	64.0344	37.6166	0	0
Lhx2	138.081	-8.12105	1.11288	-7.29731	2.93584e-13	6.61264e-11	Lhx2	6.88638	7.34282	6.03526	6.04987	Lhx2	180.461	369.896	0	1.96839
Zdbf2	9141.41	-8.06286	0.575577	-14.0083	1.38663e-44	8.745e-41	Zdbf2	12.8825	13.5226	9.38666	9.48248	Zdbf2	12910.7	23518.7	48.6264	87.5934
Tmem27	23.8831	-8.03676	1.67736	-4.79132	1.65689e-06	0.000110381	Tmem27	4.51697	4.63518	4.32192	4.32179	Tmem27	34.9279	60.6045	0	0
Rian	129.837	-8.03176	1.09266	-7.35064	1.97253e-13	4.55126e-11	Rian	7.10816	7.05263	6.05546	6.04001	Rian	269.721	247.643	1.98475	0
Fut9	23.286	-8.00054	1.67608	-4.77336	1.8118e-06	0.000119025	Fut9	4.51258	4.58379	4.29954	4.29942	Fut9	38.8087	54.3351	0	0
Nsg1	22.9874	-7.98208	1.67659	-4.76092	1.92716e-06	0.00012573	Nsg1	4.50851	4.55624	4.28657	4.28645	Nsg1	40.7492	51.2003	0	0
Gm2694	22.0917	-7.92529	1.68366	-4.70718	2.51172e-06	0.000159469	Gm2694	4.4886	4.46548	4.24002	4.2399	Gm2694	46.5705	41.7962	0	0
Boc	21.0841	-7.85796	1.69407	-4.63851	3.50934e-06	0.00021841	Boc	4.42107	4.39707	4.18208	4.18197	Boc	44.6301	39.7064	0	0
Gprc5a	20.1512	-7.79236	1.70422	-4.57239	4.82196e-06	0.000290438	Gprc5a	4.33646	4.34992	4.12555	4.12545	Gprc5a	38.8087	41.7962	0	0
Rgs11	19.8713	-7.7723	1.70735	-4.55227	5.30704e-06	0.000315752	Rgs11	4.32377	4.32269	4.10841	4.1083	Rgs11	39.779	39.7064	0	0
Gm7694	19.5541	-7.74938	1.71238	-4.52551	6.02505e-06	0.000352922	Gm7694	4.31637	4.28138	4.08729	4.08719	Gm7694	42.6896	35.5268	0	0
Sprn	18.7333	-7.68666	1.7259	-4.45372	8.4395e-06	0.000471866	Sprn	4.20152	4.26283	4.02901	4.02891	Sprn	31.047	43.886	0	0
Penk	18.3415	-7.65567	1.74344	-4.39112	1.12767e-05	0.000599312	Penk	4.1272	4.24787	3.98874	3.98864	Penk	24.2555	49.1105	0	0
Gm14546	18.1548	-7.64175	1.73032	-4.41637	1.00373e-05	0.000542194	Gm14546	4.17992	4.20202	3.99357	3.99348	Gm14546	33.9577	38.6615	0	0
Dmrt2	18.0244	-7.62989	1.79168	-4.25852	2.05789e-05	0.0010113	Dmrt2	4.00476	4.23058	3.92225	3.92215	Dmrt2	13.5831	58.5147	0	0
Dpy19l3	15.7106	-7.43271	1.77484	-4.18783	2.81641e-05	0.00131897	Dpy19l3	3.94523	4.00617	3.80356	3.80348	Dpy19l3	25.2257	37.6166	0	0
Vmn1r-ps32	14.8895	-7.35562	1.78656	-4.1172	3.835e-05	0.00174	Vmn1r-ps32	3.88976	3.91526	3.73881	3.73873	Vmn1r-ps32	27.1661	32.3921	0	0
Dcdc2a	14.6283	-7.33014	1.79167	-4.09124	4.29068e-05	0.00191462	Dcdc2a	3.86706	3.8874	3.71626	3.71618	Dcdc2a	27.1661	31.3472	0	0
Amotl2	14.4416	-7.31272	1.80558	-4.05008	5.12003e-05	0.0022372	Amotl2	3.89175	3.81082	3.69243	3.69235	Amotl2	36.8683	20.8981	0	0
Vmn1r51	14.1245	-7.27957	1.80273	-4.03809	5.3889e-05	0.00233848	Vmn1r51	3.81632	3.8364	3.67066	3.67059	Vmn1r51	26.1959	30.3022	0	0
Slc18a3	13.7324	-7.24106	1.88793	-3.83545	0.000125337	0.00497143	Slc18a3	3.82979	3.62975	3.57871	3.57863	Slc18a3	46.5705	8.35924	0	0
Fam149a	13.4714	-7.21223	1.82439	-3.95323	7.71034e-05	0.00325624	Fam149a	3.7847	3.72288	3.60505	3.60497	Fam149a	32.9874	20.8981	0	0
0610038B21Rik	11.9229	-7.0346	1.86713	-3.76759	0.000164828	0.00622465	0610038B21Rik	3.54735	3.60258	3.44263	3.44257	0610038B21Rik	18.4342	29.2573	0	0
Rai14	11.904	-7.03427	1.88115	-3.73934	0.000184501	0.00684463	Rai14	3.61107	3.51966	3.43889	3.43883	Rai14	32.9874	14.6287	0	0
Ctgf	11.7177	-7.00922	1.88203	-3.72428	0.000195874	0.00714051	Ctgf	3.50399	3.58231	3.41818	3.41812	Ctgf	15.5235	31.3472	0	0
Arc	11.7177	-7.00922	1.88203	-3.72428	0.000195874	0.00714051	Arc	3.50399	3.58231	3.41818	3.41812	Arc	15.5235	31.3472	0	0
Grik3	11.3444	-6.96339	1.87934	-3.70522	0.000211204	0.00761138	Grik3	3.5021	3.5155	3.38256	3.3825	Grik3	21.3448	24.0328	0	0
Trabd2b	11.2326	-6.94805	1.90391	-3.64935	0.0002629	0.00906022	Trabd2b	3.43327	3.52182	3.35772	3.35767	Trabd2b	13.5831	31.3472	0	0
Meg3	59.9754	-6.91233	1.15616	-5.9787	2.24928e-09	2.7634e-07	Meg3	5.96632	5.91413	5.36919	5.38218	Meg3	126.128	111.805	0	1.96839
Fam210b	29.0179	-6.86249	1.67161	-4.10532	4.03748e-05	0.00181879	Fam210b	4.65592	4.95336	4.50385	4.51017	Fam210b	25.2257	89.8618	0	0.984196
Pde6c	109.242	-6.77927	1.65526	-4.09559	4.21089e-05	0.00188345	Pde6c	6.44835	7.01259	5.82761	5.8569	Pde6c	116.426	316.606	0	3.93678
Sh3bgrl2	47.1568	-6.56284	1.19514	-5.49128	3.99032e-08	3.79381e-06	Sh3bgrl2	5.6546	5.49645	5.11191	5.12468	Sh3bgrl2	113.516	73.1434	0	1.96839
Alb	46.2432	-6.53288	1.20394	-5.42626	5.75467e-08	5.31114e-06	Alb	5.43748	5.63496	5.08596	5.09856	Alb	65.9749	117.029	0	1.96839
Lrrc17	76.9669	-6.26343	0.936289	-6.68964	2.2372e-11	3.88328e-09	Lrrc17	5.91544	6.47273	5.52231	5.5218	Lrrc17	69.8557	234.059	1.98475	1.96839
Fam13c	36.2443	-6.1757	1.2497	-4.94175	7.74227e-07	5.67766e-05	Fam13c	5.03865	5.28455	4.80196	4.80172	Fam13c	42.6896	100.311	0.992375	0.984196
Gucy1b3	106.7	-6.14844	0.729382	-8.42966	3.46671e-17	1.36646e-14	Gucy1b3	6.70506	6.87217	5.92837	5.91367	Gucy1b3	179.49	241.373	3.9695	1.96839
B4galt4	35.2011	-6.13301	1.23261	-4.97563	6.50373e-07	4.92202e-05	B4galt4	5.16295	5.15812	4.81531	4.80248	B4galt4	69.8557	68.9637	1.98475	0
Adamts18	34.0215	-6.08529	1.24006	-4.90725	9.23624e-07	6.59432e-05	Adamts18	5.09322	5.1262	4.76275	4.7751	Adamts18	63.0642	71.0535	0	1.96839
Lonrf2	461.522	-6.03909	0.403109	-14.9813	9.73196e-51	9.20644e-47	Lonrf2	9.15929	8.76322	6.98369	7.03799	Lonrf2	1108.96	709.491	9.92375	17.7155
Slc32a1	64.0729	-5.99596	0.88901	-6.74454	1.53517e-11	2.71453e-09	Slc32a1	6.00339	6.07597	5.45586	5.45544	Slc32a1	115.456	136.883	1.98475	1.96839
Slc7a4	31.7491	-5.98225	1.25721	-4.75835	1.95184e-06	0.000126903	Slc7a4	5.04935	4.95965	4.69326	4.68062	Slc7a4	72.7664	52.2453	1.98475	0
Aldh1a1	91.0787	-5.91784	0.739353	-8.00408	1.20362e-15	3.73321e-13	Aldh1a1	6.55704	6.57083	5.78999	5.8031	Aldh1a1	176.58	181.813	1.98475	3.93678
Cd14	29.7158	-5.88305	1.31338	-4.47933	7.48792e-06	0.000428664	Cd14	4.72336	4.98961	4.56452	4.55147	Cd14	29.1066	87.772	1.98475	0
Lhx1	55.4759	-5.78199	0.974798	-5.93148	3.00224e-09	3.57247e-07	Lhx1	5.58006	5.94863	5.26638	5.23893	Lhx1	60.1536	157.781	3.9695	0
Pparg	107.584	-5.73924	0.661311	-8.67858	4.00726e-18	1.80518e-15	Pparg	6.74078	6.87434	5.94723	5.94652	Pparg	186.282	236.149	3.9695	3.93678
Mtcl1	146.834	-5.60157	0.613438	-9.13145	6.75908e-20	3.87521e-17	Mtcl1	7.00841	7.44715	6.14674	6.20341	Mtcl1	193.074	382.435	1.98475	9.84196
Msl3l2	68.5396	-5.49923	0.794515	-6.92149	4.46902e-12	9.09182e-10	Msl3l2	6.00169	6.23893	5.51089	5.52373	Msl3l2	98.9623	169.275	1.98475	3.93678
Ror2	45.5454	-5.49333	0.991102	-5.54264	2.97942e-08	2.8908e-06	Ror2	5.30215	5.64635	5.04609	5.04575	Ror2	46.5705	131.658	1.98475	1.96839
Rassf10	22.3601	-5.46841	1.34835	-4.05562	5.00021e-05	0.0021928	Rassf10	4.42385	4.54255	4.24978	4.26185	Rassf10	31.047	56.4249	0	1.96839
Gdf10	21.875	-5.43599	1.35734	-4.0049	6.20442e-05	0.0026679	Gdf10	4.38405	4.51264	4.21983	4.2319	Gdf10	29.1066	56.4249	0	1.96839
Panx1	32.4988	-5.42162	1.11854	-4.84705	1.25308e-06	8.60409e-05	Panx1	5.12041	4.91076	4.69966	4.6931	Panx1	87.3197	39.7064	1.98475	0.984196
Adrb1	20.4195	-5.33506	1.35935	-3.92472	8.68299e-05	0.00363456	Adrb1	4.35174	4.37942	4.15099	4.16291	Adrb1	36.8683	42.8411	0	1.96839
Stmn3	1549.78	-5.32542	0.883941	-6.02463	1.69495e-09	2.13425e-07	Stmn3	10.6634	10.9147	8.04616	8.41495	Stmn3	2641.91	3406.39	29.7713	121.056
Akr1c12	60.9271	-5.32521	0.831715	-6.40269	1.52666e-10	2.34832e-08	Akr1c12	5.76023	6.08567	5.37297	5.38587	Akr1c12	73.7366	164.05	1.98475	3.93678
Tgfbi	609.032	-5.30344	0.754002	-7.03372	2.011e-12	4.27506e-10	Tgfbi	9.44768	9.39197	7.27196	7.46509	Tgfbi	1223.45	1152.53	13.8933	46.2572
Disp1	195.503	-5.27345	1.20689	-4.36947	1.24547e-05	0.000652549	Disp1	7.74833	7.67675	6.41635	6.52608	Disp1	399.73	362.582	1.98475	17.7155
Gm15681	18.535	-5.19125	1.39969	-3.70885	0.000208204	0.00751761	Gm15681	4.16602	4.26154	4.01856	4.0305	Gm15681	26.1959	45.9758	0	1.96839
Nhlh2	34.9433	-5.10372	1.10602	-4.6145	3.94045e-06	0.000242845	Nhlh2	4.88172	5.24384	4.7164	4.7423	Nhlh2	27.1661	108.67	0	3.93678
Lrrtm1	34.3081	-5.07846	1.04563	-4.85683	1.1928e-06	8.3276e-05	Lrrtm1	5.19494	5.01613	4.76251	4.78737	Lrrtm1	87.3197	45.9758	0	3.93678
Epha5	51.4706	-5.07501	0.820512	-6.18518	6.20319e-10	8.54876e-08	Epha5	5.73885	5.70877	5.26058	5.24743	Epha5	103.813	96.1313	3.9695	1.96839
Syde2	34.1587	-5.07235	1.06833	-4.74794	2.05497e-06	0.000132696	Syde2	5.2043	4.95264	4.73736	4.76252	Syde2	95.0814	37.6166	0	3.93678
Sez6	302.957	-5.04867	0.442337	-11.4136	3.5754e-30	5.20358e-27	Sez6	8.60253	8.0273	6.76271	6.84183	Sez6	790.728	385.57	11.9085	23.6207
AC132265.1	32.432	-4.98949	1.0372	-4.81053	1.50529e-06	0.000102079	AC132265.1	5.04563	5.04306	4.74284	4.71788	AC132265.1	63.0642	62.6943	3.9695	0
Klb	426.309	-4.79535	0.395933	-12.1115	9.17768e-34	1.92935e-30	Klb	8.50675	9.14814	7.09471	7.17689	Klb	525.859	1120.14	22.8246	36.4152
Scn3a	84.0642	-4.7705	0.739939	-6.44715	1.13971e-10	1.76749e-08	Scn3a	6.0585	6.62248	5.69809	5.64205	Scn3a	75.6771	248.687	9.92375	1.96839
Maob	54.6723	-4.73561	0.763004	-6.20653	5.41666e-10	7.53553e-08	Maob	5.84161	5.78772	5.34336	5.31755	Maob	112.545	98.2211	5.95425	1.96839
Chst2	122.454	-4.72809	0.545481	-8.66775	4.40753e-18	1.93931e-15	Chst2	6.98093	7.05395	6.16124	6.09416	Chst2	221.21	250.777	13.8933	3.93678
Apba2	105.647	-4.68353	0.598812	-7.82136	5.22575e-15	1.48936e-12	Apba2	6.5469	6.94737	5.9672	5.93942	Apba2	131.95	274.81	9.92375	5.90517
Atp8b1	26.1359	-4.67192	1.09782	-4.25565	2.08443e-05	0.00102128	Atp8b1	4.73059	4.72842	4.46417	4.48814	Atp8b1	50.4514	50.1554	0	3.93678
Smad3	338.034	-4.66246	0.411476	-11.331	9.21031e-30	1.16173e-26	Smad3	8.21803	8.77331	6.92135	7.01857	Smad3	435.628	865.181	17.8628	33.4626
Vav3	38.7228	-4.65162	0.875455	-5.31338	1.07613e-07	9.33963e-06	Vav3	5.30458	5.30967	4.94138	4.95343	Vav3	73.7366	75.2332	1.98475	3.93678
Dcx	179.903	-4.64619	0.477025	-9.73993	2.03691e-22	1.67558e-19	Dcx	7.65852	7.53539	6.4193	6.52305	Dcx	376.445	315.561	5.95425	21.6523
Amer2	25.1283	-4.613	1.10988	-4.15631	3.23434e-05	0.00148529	Amer2	4.67362	4.67078	4.41663	4.44054	Amer2	48.5109	48.0656	0	3.93678
Sgk2	147.423	-4.57523	0.551773	-8.29188	1.11472e-16	3.97935e-14	Sgk2	6.897	7.50953	6.24492	6.21639	Sgk2	154.265	411.693	13.8933	9.84196
Avpr1b	839.079	-4.56138	0.338209	-13.4869	1.86841e-41	5.89171e-38	Avpr1b	9.48265	10.2085	7.8209	7.86222	Avpr1b	1010	2209.97	63.512	72.8305
Ncs1	36.3761	-4.55561	0.893913	-5.09626	3.46429e-07	2.76559e-05	Ncs1	5.17101	5.25083	4.87909	4.86642	Ncs1	60.1536	79.4128	3.9695	1.96839
A1cf	59.9139	-4.5414	0.730995	-6.21263	5.21051e-10	7.41225e-08	A1cf	6.02123	5.86361	5.40968	5.44731	A1cf	136.801	92.9966	1.98475	7.87356
Sstr2	23.6024	-4.51627	1.08188	-4.17446	2.98698e-05	0.00138514	Sstr2	4.58791	4.57473	4.35293	4.35272	Sstr2	46.5705	43.886	1.98475	1.96839
Dapl1	92.1479	-4.48042	0.571341	-7.84194	4.43627e-15	1.2913e-12	Dapl1	6.61191	6.58084	5.87012	5.89509	Dapl1	181.431	171.364	5.95425	9.84196
AA414768	218.678	-4.47852	0.397023	-11.2803	1.64269e-29	1.94248e-26	AA414768	7.82559	7.968	6.6549	6.67864	AA414768	377.415	459.758	16.8704	20.6681
Cobll1	429.359	-4.45162	0.323916	-13.7431	5.59928e-43	2.11877e-39	Cobll1	9.02626	8.80721	7.22167	7.30808	Cobll1	925.589	716.805	29.7713	45.273
Calcr	2189.65	-4.41111	0.211313	-20.8748	9.08186e-97	1.71829e-92	Calcr	11.4046	11.3083	8.99536	9.08187	Calcrl	0	0	1.98475	3.93678
Osbp2	120.856	-4.4079	0.53117	-8.29849	1.05444e-16	3.83654e-14	Osbp2	6.80073	7.14095	6.11327	6.12533	Osbp2	164.937	296.753	9.92375	11.8103
Sv2b	151.476	-4.38635	0.464387	-9.44547	3.53822e-21	2.47938e-18	Sv2b	7.41191	7.27176	6.32857	6.37874	Sv2b	320.172	258.092	9.92375	17.7155
Sord	117.603	-4.36461	0.589774	-7.40048	1.3569e-13	3.29134e-11	Sord	6.63881	7.14013	6.09617	6.02856	Sord	130.98	317.651	15.878	5.90517
Gm26682	21.3076	-4.36085	1.12376	-3.88059	0.000104201	0.00427655	Gm26682	4.37095	4.47056	4.21551	4.21531	Gm26682	30.0768	51.2003	1.98475	1.96839
Ogfrl1	21.1728	-4.35478	1.16034	-3.75304	0.000174705	0.00651956	Ogfrl1	4.40491	4.4374	4.20464	4.22835	Ogfrl1	36.8683	43.886	0	3.93678
Gpr135	47.6417	-4.35106	0.763842	-5.69629	1.22446e-08	1.27686e-06	Gpr135	5.58553	5.64144	5.20332	5.18425	Gpr135	83.4388	98.2211	5.95425	2.95259
2510009E07Rik	61.0899	-4.29282	0.691617	-6.20693	5.40301e-10	7.53553e-08	2510009E07Rik	6.06398	5.87525	5.47198	5.44618	2510009E07Rik	142.622	89.8618	7.939	3.93678
Ntng1	158.285	-4.24789	0.485073	-8.75721	2.00137e-18	9.46649e-16	Ntng1	7.16948	7.57678	6.40772	6.35497	Ntng1	208.597	392.884	19.8475	11.8103
Clstn1	1215.95	-4.20915	0.82222	-5.11925	3.0675e-07	2.46966e-05	Clstn1	10.3351	10.6181	8.147	8.6035	Clstn1	1967.6	2646.74	55.573	193.887
Ptprf	274.282	-4.18141	0.368878	-11.3355	8.7532e-30	1.16173e-26	Ptprf	8.38947	8.07964	6.92014	6.90631	Ptprf	622.88	416.917	29.7713	27.5575
Ier2	42.0026	-4.16126	0.781666	-5.32358	1.01744e-07	8.87099e-06	Ier2	5.42347	5.43801	5.05671	5.06243	Ier2	77.6175	81.5026	3.9695	4.92098
Bicc1	70.103	-4.16004	0.704128	-5.90807	3.46138e-09	3.99224e-07	Bicc1	5.95321	6.31804	5.60634	5.54767	Bicc1	79.5579	185.993	11.9085	2.95259
Cbln4	158.373	-4.15691	0.463995	-8.95896	3.27768e-19	1.7226e-16	Cbln4	7.49629	7.32637	6.46654	6.37755	Cbln4	338.606	261.226	23.817	9.84196
Glra3	74.3431	-4.15684	0.654299	-6.35312	2.10994e-10	3.16826e-08	Glra3	6.39013	6.10714	5.63669	5.68692	Glra3	183.371	98.2211	3.9695	11.8103
Stox2	91.6175	-4.13416	0.632984	-6.53123	6.52337e-11	1.05489e-08	Stox2	6.35193	6.73146	5.82157	5.89815	Stox2	110.605	236.149	3.9695	15.7471
Chn2	105.072	-4.12556	0.597659	-6.90287	5.09637e-12	1.02578e-09	Chn2	6.55642	6.94349	6.04168	5.95688	Chn2	130.009	267.496	17.8628	4.92098
F2r	20.9005	-3.99303	1.06962	-3.73312	0.000189122	0.00698864	F2r	4.39372	4.41642	4.2062	4.21191	F2r	36.8683	41.7962	1.98475	2.95259
D630003M21Rik	41.6105	-3.98688	0.819546	-4.86474	1.14605e-06	8.06069e-05	D630003M21Rik	5.30873	5.48616	5.02073	5.0569	D630003M21Rik	56.2727	100.311	1.98475	7.87356
Gm26704	24.7665	-3.97296	1.0351	-3.83825	0.000123915	0.00492537	Gm26704	4.51636	4.71625	4.38305	4.395	Gm26704	25.2257	67.9188	1.98475	3.93678
Hhatl	61.9998	-3.87625	0.628918	-6.16336	7.12171e-10	9.48893e-08	Hhatl	6.0242	6.00018	5.51639	5.51575	Hhatl	119.337	112.85	7.939	7.87356
Fam171a2	53.9882	-3.86873	0.679231	-5.69576	1.22827e-08	1.27686e-06	Fam171a2	5.85775	5.74249	5.36338	5.35057	Fam171a2	116.426	85.6822	7.939	5.90517
Epas1	133.48	-3.80979	0.479123	-7.95158	1.84141e-15	5.53009e-13	Epas1	7.15568	7.17692	6.26548	6.36104	Epas1	244.495	253.912	9.92375	25.5891
Sall1	108.001	-3.76492	0.546348	-6.89106	5.5378e-12	1.0944e-09	Sall1	6.84799	6.84332	6.05226	6.1608	Sall1	201.805	200.622	5.95425	23.6207
D330045A20Rik	106.329	-3.74042	0.545731	-6.85396	7.18328e-12	1.33243e-09	D330045A20Rik	6.96457	6.60375	6.03364	6.09432	D330045A20Rik	261.959	133.748	9.92375	19.6839
Lct	517.473	-3.71751	0.309798	-11.9998	3.56278e-33	6.12798e-30	Lct	9.0127	9.40374	7.61808	7.70159	Lct	746.098	1177.61	63.512	82.6724
Kif7	24.4151	-3.71574	0.984789	-3.77313	0.000161212	0.00610759	Kif7	4.67716	4.57567	4.39876	4.41631	Kif7	56.2727	34.4819	1.98475	4.92098
Plxnb2	632.67	-3.71128	0.843496	-4.39987	1.08315e-05	0.000578901	Plxnb2	9.77224	9.17378	7.65262	8.01188	Plxnb2	1559.14	792.038	45.6493	133.851
Gm6652	41.1032	-3.68424	0.769205	-4.78966	1.67061e-06	0.000110905	Gm6652	5.29345	5.47234	5.0387	5.03823	Gm6652	54.3322	98.2211	5.95425	5.90517
Fbll1	122.699	-3.67941	0.493383	-7.45751	8.81745e-14	2.22435e-11	Fbll1	7.14759	6.90142	6.20179	6.27259	Fbll1	275.542	179.724	11.9085	23.6207
Nuak2	81.7086	-3.67743	0.584901	-6.28727	3.23088e-10	4.70218e-08	Nuak2	6.36794	6.47738	5.78941	5.86133	Nuak2	133.89	169.275	5.95425	17.7155
Ankrd45	189.73	-3.66819	0.378668	-9.68709	3.42132e-22	2.69714e-19	Ankrd45	7.70072	7.71277	6.68566	6.68387	Ankrd45	348.309	355.268	27.7865	27.5575
Ngf	93.4979	-3.59326	0.608294	-5.90711	3.4816e-09	3.99224e-07	Ngf	6.47376	6.73749	5.90031	6.0146	Ngf	128.069	217.34	4.96188	23.6207
Tm6sf1	38.723	-3.58894	0.822444	-4.36375	1.27852e-05	0.00066455	Tm6sf1	5.24126	5.36623	5.00479	4.95656	Tm6sf1	56.2727	86.7271	9.92375	1.96839
Gpr179	133.586	-3.57298	0.55251	-6.46681	1.00091e-10	1.5781e-08	Gpr179	7.13825	7.19812	6.25277	6.42863	Gpr179	233.823	259.136	5.95425	35.431
Masp1	110.952	-3.56374	0.511201	-6.97132	3.13981e-12	6.52805e-10	Masp1	6.67986	7.02878	6.1316	6.13641	Masp1	140.682	268.541	16.8704	17.7155
Pcsk9	1499.9	-3.56042	0.28027	-12.7035	5.65183e-37	1.33666e-33	Pcsk9	10.547	11.0504	9.04742	8.85779	Pcsk9	2048.13	3482.67	277.865	190.934
Ang	198.172	-3.52789	0.529188	-6.66662	2.61768e-11	4.50241e-09	Ang	7.14125	8.04411	6.58873	6.65785	Ang	147.473	582.012	25.8018	37.3994
Ky	79.547	-3.51173	0.627217	-5.5989	2.15712e-08	2.14804e-06	Ky	6.35385	6.4189	5.75899	5.86604	Ky	135.831	156.736	3.9695	21.6523
Hrasls	83.9561	-3.4753	0.623668	-5.57236	2.51313e-08	2.47648e-06	Hrasls	6.59645	6.2688	5.89455	5.79646	Hrasls	205.686	102.401	21.8323	5.90517
Podxl2	95.5076	-3.47055	0.515624	-6.73077	1.68764e-11	2.9565e-09	Podxl2	6.76147	6.54209	6.00889	6.0078	Podxl2	212.478	137.927	15.878	15.7471
Nme4	98.6061	-3.42874	0.624199	-5.49303	3.951e-08	3.78077e-06	Nme4	6.79149	6.61128	5.96434	6.11779	Nme4	211.508	149.421	3.9695	29.5259
Gpr142	217.659	-3.40697	0.500552	-6.80643	1.00047e-11	1.78575e-09	Gpr142	7.50236	8.14887	6.69563	6.90374	Gpr142	224.121	571.563	18.8551	56.0991
Antxr1	34.054	-3.3894	0.805798	-4.20626	2.5963e-05	0.00123113	Antxr1	5.15091	5.10099	4.85613	4.83216	Antxr1	67.9153	56.4249	7.939	3.93678
Zfp979	126.488	-3.37615	0.493657	-6.83906	7.97148e-12	1.46428e-09	Zfp979	6.90158	7.22529	6.25886	6.34477	Zfp979	166.878	294.663	14.8856	29.5259
Mycbpap	113.426	-3.35248	0.516863	-6.48621	8.80236e-11	1.3995e-08	Mycbpap	7.05728	6.74104	6.1485	6.23508	Mycbpap	264.87	148.377	12.9009	27.5575
Slc9a3r2	33.0383	-3.34416	0.813624	-4.1102	3.95311e-05	0.00178503	Slc9a3r2	5.10701	5.05606	4.79731	4.82038	Slc9a3r2	65.9749	54.3351	3.9695	7.87356
Ptprk	589.651	-3.33643	0.277734	-12.0131	3.0341e-33	5.74051e-30	Ptprk	9.58641	9.27409	7.96623	7.93742	Ptprk	1264.19	881.9	110.154	102.356
Gm14506	82.2658	-3.33419	0.565475	-5.89627	3.71801e-09	4.23764e-07	Gm14506	6.46346	6.42138	5.9145	5.83131	Gm14506	156.205	143.152	21.8323	7.87356
S100a10	65.3385	-3.32458	0.581129	-5.72089	1.05966e-08	1.12634e-06	S100a10	6.09058	6.1059	5.62101	5.6202	S100a10	116.426	121.209	11.9085	11.8103
Sorcs2	374.807	-3.32103	0.316811	-10.4827	1.03761e-25	1.09064e-22	Sorcs2	8.58599	8.89282	7.42584	7.48488	Sorcs2	552.054	810.846	61.5273	74.7989
B3gat1	1335.95	-3.31241	0.322533	-10.27	9.62234e-25	9.44994e-22	B3gat1	10.9505	10.2428	8.78939	9.02583	B3gat1	3306.51	1548.55	189.544	299.195
Gper1	58.8297	-3.29842	0.658738	-5.00718	5.52344e-07	4.23091e-05	Gper1	6.04401	5.77311	5.45611	5.4913	Gper1	143.592	70.0086	7.939	13.7787
Mapk11	90.8339	-3.2974	0.559484	-5.89364	3.7779e-09	4.28011e-07	Mapk11	6.63929	6.53913	5.92908	6.0332	Mapk11	181.431	148.377	7.939	25.5891
Phlda3	79.1968	-3.27694	0.660385	-4.96217	6.9709e-07	5.15894e-05	Phlda3	6.04819	6.5414	5.71745	5.80206	Phlda3	69.8557	217.34	7.939	21.6523
St6galnac5	240.261	-3.24433	0.436716	-7.42892	1.09486e-13	2.69024e-11	St6galnac5	8.17587	7.94797	6.87134	7.11807	St6galnac5	502.573	366.762	21.8323	69.8779
Mir124-2hg	41.4234	-3.24431	0.731183	-4.43707	9.11907e-06	0.000501809	Mir124-2hg	5.46979	5.35265	5.09867	5.07468	Mir124-2hg	89.2601	60.6045	9.92375	5.90517
Gem	85.2085	-3.23763	0.594601	-5.44505	5.17923e-08	4.80348e-06	Gem	6.26554	6.63163	5.92156	5.84319	Gem	96.0517	212.116	22.8246	9.84196
Cartpt	51.2523	-3.22733	0.675095	-4.78056	1.74811e-06	0.000115241	Cartpt	5.60166	5.82009	5.32606	5.32538	Cartpt	64.0344	121.209	9.92375	9.84196
Zfp641	40.1774	-3.19432	0.764688	-4.17729	2.95008e-05	0.00137477	Zfp641	5.42315	5.30822	5.07533	5.02797	Zfp641	86.3495	58.5147	11.9085	3.93678
Cntfr	163.506	-3.17279	0.412552	-7.69064	1.46398e-14	3.95692e-12	Cntfr	7.48776	7.49224	6.68546	6.57596	Cntfr	293.006	295.708	42.6721	22.6365
Fmnl2	716.032	-3.15225	0.282723	-11.1496	7.1939e-29	8.00639e-26	Fmnl2	9.49993	9.93028	8.2342	8.25744	Fmnl2	977.98	1596.61	140.917	148.614
Cdh10	46.3309	-3.1512	0.705408	-4.46721	7.92474e-06	0.00044891	Cdh10	5.60853	5.56073	5.20564	5.25765	Cdh10	89.2601	77.323	4.96188	13.7787
Gcnt4	107.046	-3.14589	0.47536	-6.6179	3.64337e-11	6.10023e-09	Gcnt4	6.79149	6.89324	6.15646	6.21175	Gcnt4	173.669	211.071	16.8704	26.5733
Kcna5	128.52	-3.05344	0.494484	-6.175	6.61622e-10	8.94134e-08	Kcna5	7.04842	7.18534	6.3119	6.46447	Kcna5	201.805	257.047	13.8933	41.3362
Tmem51	336.239	-3.04763	0.348962	-8.73341	2.47108e-18	1.14031e-15	Tmem51	8.54955	8.63738	7.31098	7.53606	Tmem51	565.637	634.257	46.6416	98.4196
Slc22a15	54.0149	-3.02313	0.703702	-4.29604	1.7388e-05	0.00087032	Slc22a15	5.85121	5.77159	5.37448	5.46651	Slc22a15	106.724	85.6822	3.9695	19.6839
2810468N07Rik	58.1604	-3.01363	0.764489	-3.94203	8.07962e-05	0.0034046	2810468N07Rik	5.82024	5.99474	5.43005	5.55758	2810468N07Rik	79.5579	127.478	1.98475	23.6207
Hnf1a	55.5944	-2.99705	0.703269	-4.2616	2.02972e-05	0.00100267	Hnf1a	5.62175	5.97537	5.43636	5.38205	Hnf1a	52.3918	145.242	16.8704	7.87356
Slitrk6	558.386	-2.9892	0.331515	-9.01679	1.93687e-19	1.07781e-16	Slitrk6	9.59797	9.03647	7.93578	8.07435	Slitrk6	1310.77	672.919	104.199	145.661
Rgs19	136.933	-2.96238	0.431742	-6.86146	6.81611e-12	1.29661e-09	Rgs19	7.30114	7.13182	6.51556	6.44423	Rgs19	277.483	207.936	37.7103	24.6049
Itpr2	151.801	-2.96047	0.43053	-6.87633	6.14146e-12	1.1979e-09	Itpr2	7.28641	7.45854	6.53203	6.64614	Itpr2	230.912	307.202	23.817	45.273
Pdgfd	45.2634	-2.94649	0.783662	-3.7599	0.000169983	0.00639378	Pdgfd	5.62683	5.43608	5.24374	5.15552	Pdgfd	103.813	56.4249	17.8628	2.95259
Rab31	751.009	-2.89881	0.342322	-8.4681	2.49421e-17	1.02588e-14	Rab31	9.90228	9.71399	8.16847	8.60098	Rab31	1465.03	1183.88	99.2375	255.891
Epop	311.239	-2.86818	0.390178	-7.35095	1.96804e-13	4.55126e-11	Epop	8.47172	8.48224	7.23398	7.53698	Epop	543.322	551.71	39.695	110.23
Galr1	48.7326	-2.85099	0.651682	-4.37482	1.21532e-05	0.000642286	Galr1	5.59622	5.71716	5.31368	5.31296	Galr1	69.8557	101.356	11.9085	11.8103
Lmo3	52.6018	-2.84573	0.621648	-4.57772	4.70073e-06	0.000285057	Lmo3	5.74808	5.80705	5.40554	5.41616	Lmo3	84.409	100.311	11.9085	13.7787
Entpd3	40.1229	-2.83509	0.772868	-3.66827	0.000244195	0.00855586	Entpd3	5.46119	5.22085	5.02745	5.07352	Entpd3	98.9623	41.7962	5.95425	13.7787
Sertad4	62.4099	-2.78832	0.628971	-4.43314	9.28685e-06	0.000509085	Sertad4	6.08915	5.9666	5.56858	5.65816	Sertad4	126.128	91.9516	7.939	23.6207
Stx1a	625.978	-2.78768	0.338778	-8.22865	1.89337e-16	6.63382e-14	Stx1a	9.48921	9.59077	8.01942	8.41641	Stx1a	1028.43	1158.8	91.2985	225.381
Kcnk2	484.416	-2.77523	0.311331	-8.91406	4.91953e-19	2.3866e-16	Kcnk2	8.94142	9.32631	7.8619	8.00492	Kcnk2	650.047	1040.73	102.215	144.677
Ldhd	65.4901	-2.76434	0.64187	-4.30669	1.65713e-05	0.000831642	Ldhd	5.84894	6.23777	5.60959	5.64327	Ldhd	60.1536	168.23	13.8933	19.6839
Nyx	631.626	-2.76401	0.297465	-9.29187	1.51594e-20	9.89022e-18	Nyx	9.75792	9.2991	8.30388	8.20863	Nyx	1390.32	811.891	178.628	145.661
Erich3	103.907	-2.76048	0.578505	-4.77174	1.82639e-06	0.000119568	Erich3	6.42317	6.98677	6.17562	6.09546	Erich3	86.3495	275.855	33.7408	19.6839
Adamtsl1	74.6112	-2.7143	0.586133	-4.63086	3.64142e-06	0.000225887	Adamtsl1	6.40162	6.16407	5.77701	5.86523	Adamtsl1	164.937	94.0415	11.9085	27.5575
Cpne2	50.0825	-2.70255	0.659109	-4.10031	4.12596e-05	0.00184984	Cpne2	5.60739	5.77491	5.33347	5.37228	Cpne2	65.0047	108.67	9.92375	16.7313
Egfl7	90.1977	-2.65257	0.594358	-4.46292	8.08511e-06	0.000455269	Egfl7	6.28655	6.748	6.05926	5.9575	Egfl7	82.4686	228.834	33.7408	15.7471
Slc22a17	148.784	-2.64782	0.456586	-5.79917	6.66437e-09	7.24655e-07	Slc22a17	7.40863	7.28829	6.53884	6.72212	Slc22a17	282.334	230.924	22.8246	59.0517
Arhgdig	71.0827	-2.63083	0.534337	-4.92354	8.49928e-07	6.11431e-05	Arhgdig	6.26556	6.20014	5.79566	5.79456	Arhgdig	131.95	112.85	19.8475	19.6839
Limch1	80.6979	-2.60992	0.524699	-4.97413	6.55405e-07	4.94034e-05	Limch1	6.51435	6.30691	5.93167	5.94132	Limch1	170.758	106.58	21.8323	23.6207
Sgpp2	372.737	-2.60579	0.376201	-6.92659	4.31107e-12	8.8658e-10	Sgpp2	8.41394	8.97688	7.58297	7.76652	Sgpp2	412.343	868.316	79.39	130.898
Rfx6	1016.16	-2.59536	0.680481	-3.81401	0.000136728	0.00534483	Rfx6	10.1221	10.3915	8.6285	9.14822	Rfx6	1483.46	2004.13	158.78	418.283
Slc16a7	54.8029	-2.56826	0.656571	-3.91163	9.16742e-05	0.00379535	Slc16a7	5.94362	5.67457	5.48299	5.43692	Slc16a7	129.039	58.5147	19.8475	11.8103
2900022M07Rik	44.3176	-2.55977	0.685815	-3.73245	0.000189628	0.00699368	2900022M07Rik	5.41628	5.59694	5.20575	5.21633	2900022M07Rik	53.362	98.2211	11.9085	13.7787
Aldh1a7	111.181	-2.53963	0.451064	-5.63031	1.79886e-08	1.81035e-06	Aldh1a7	6.9449	6.87771	6.36792	6.29421	Aldh1a7	201.805	177.634	39.695	25.5891
Nlgn1	142.717	-2.53762	0.46471	-5.46064	4.74427e-08	4.46575e-06	Nlgn1	7.42745	7.09792	6.52277	6.66516	Nlgn1	311.44	175.544	27.7865	56.0991
1700040L02Rik	123.58	-2.5253	0.419159	-6.0247	1.69425e-09	2.13425e-07	1700040L02Rik	7.05474	7.09385	6.47425	6.44225	1700040L02Rik	202.776	218.385	39.695	33.4626
Cox7a1	231.685	-2.52001	0.471949	-5.33959	9.31579e-08	8.19789e-06	Cox7a1	7.55956	8.27999	7.197	7.00309	Cox7a1	199.865	589.326	90.3062	47.2414
Gm31816	58.2802	-2.51744	0.654105	-3.84868	0.000118757	0.00478059	Gm31816	5.86408	5.98618	5.61125	5.50495	Gm31816	82.4686	115.984	26.7941	7.87356
Klhl41	161.145	-2.51732	0.546414	-4.60699	4.08542e-06	0.000250961	Klhl41	6.90464	7.72132	6.60139	6.69496	Klhl41	105.754	443.04	38.7026	57.0833
Aatk	258.248	-2.51246	0.337071	-7.4538	9.06899e-14	2.2577e-11	Aatk	8.23306	8.16945	7.23084	7.37561	Aatk	458.913	420.052	59.5425	94.4828
Cnnm1	64.263	-2.50672	0.637733	-3.93067	8.47097e-05	0.00355368	Cnnm1	6.11268	6.04086	5.61842	5.74363	Cnnm1	119.337	99.266	7.939	30.5101
Ssbp4	43.4211	-2.46307	0.672043	-3.66505	0.000247291	0.00863238	Ssbp4	5.48923	5.50224	5.19183	5.22995	Ssbp4	71.7962	75.2332	9.92375	16.7313
Eva1b	174.514	-2.40912	0.381641	-6.31253	2.74519e-10	4.08968e-08	Eva1b	7.68653	7.50355	6.83717	6.91678	Eva1b	336.666	250.777	46.6416	63.9727
Ptpn14	180.979	-2.39747	0.420629	-5.69973	1.19999e-08	1.26132e-06	Ptpn14	7.8066	7.44507	6.83333	6.97182	Ptpn14	390.028	218.385	42.6721	72.8305
Edaradd	98.8096	-2.39572	0.563016	-4.25516	2.08899e-05	0.00102128	Edaradd	6.85596	6.53824	6.10248	6.26823	Edaradd	219.269	112.85	15.878	47.2414
Enc1	52.4782	-2.38986	0.62069	-3.85033	0.000117958	0.00475856	Enc1	5.70952	5.83307	5.4653	5.43153	Enc1	71.7962	104.491	19.8475	13.7787
Krt222	46.1038	-2.38525	0.646663	-3.68855	0.000225533	0.0080058	Krt222	5.59502	5.57708	5.27784	5.31003	Krt222	79.5579	75.2332	11.9085	17.7155
Tnik	232.917	-2.37912	0.333198	-7.14025	9.31606e-13	2.04953e-10	Tnik	8.12165	7.9603	7.24346	7.20772	Tnik	436.598	344.819	79.39	70.8621
Dennd2a	203.344	-2.37656	0.377555	-6.2946	3.08192e-10	4.55546e-08	Dennd2a	7.75536	7.90515	6.98103	7.13856	Dennd2a	301.738	380.345	47.634	83.6566
Kifc3	51.4413	-2.35486	0.644291	-3.65497	0.000257216	0.00891306	Kifc3	5.74609	5.75038	5.46963	5.39207	Kifc3	85.3792	86.7271	23.817	9.84196
Prss23	153.857	-2.33252	0.439172	-5.31117	1.08924e-07	9.36751e-06	Prss23	7.29156	7.49906	6.82492	6.64993	Prss23	211.508	301.978	69.4663	32.4785
D630023F18Rik	91.4725	-2.3143	0.477356	-4.84817	1.24603e-06	8.60399e-05	D630023F18Rik	6.58485	6.64862	6.11654	6.16628	D630023F18Rik	141.652	163.005	25.8018	35.431
Phactr1	607.262	-2.29421	0.256879	-8.93109	4.21818e-19	2.10021e-16	Phactr1	9.49154	9.51941	8.50049	8.33947	Phactr1	991.564	1026.1	238.17	173.218
Itga6	1314.63	-2.26586	0.299169	-7.57383	3.62367e-14	9.5222e-12	Itga6	10.8554	10.3913	9.23454	9.58594	Itga6	2725.34	1627.96	327.484	577.723
Kcnk13	107.616	-2.24072	0.530326	-4.22518	2.38754e-05	0.00114651	Kcnk13	6.54604	7.03446	6.30597	6.28387	Kcnk13	94.1112	261.226	39.695	35.431
Sash1	137.451	-2.2248	0.412268	-5.39648	6.79597e-08	6.21158e-06	Sash1	7.29815	7.16996	6.68474	6.59861	Sash1	252.257	200.622	57.5578	39.3678
Neto2	1631.98	-2.22355	0.246786	-9.01003	2.06004e-19	1.1136e-16	Neto2	11.0244	10.929	9.58609	9.89686	Neto2	2828.19	2548.52	439.622	711.573
Unc93b1	289.785	-2.22354	0.318201	-6.98785	2.7913e-12	5.86794e-10	Unc93b1	8.44113	8.31184	7.46686	7.59702	Unc93b1	520.037	434.681	84.3519	120.072
Mmp15	83.989	-2.22091	0.509348	-4.36029	1.29888e-05	0.000671444	Mmp15	6.53316	6.43703	6.09214	6.00862	Mmp15	153.295	123.299	37.7103	21.6523
Stard10	1356.27	-2.20169	0.271098	-8.12139	4.60893e-16	1.52984e-13	Stard10	10.3988	10.9281	9.52318	9.48398	Stard10	1589.22	2867.22	499.165	469.461
Ston2	85.5032	-2.19945	0.579448	-3.79576	0.000147193	0.00566034	Ston2	6.64234	6.30207	5.97479	6.10847	Ston2	193.074	87.772	17.8628	43.3046
Tspan9	579.465	-2.1913	0.268017	-8.176	2.93429e-16	1.0094e-13	Tspan9	9.33519	9.51982	8.47988	8.32219	Tspan9	844.09	1057.44	240.155	176.171
Smpdl3a	71.5641	-2.18991	0.553485	-3.95658	7.60312e-05	0.00321814	Smpdl3a	6.17665	6.30148	5.89777	5.81281	Smpdl3a	98.9623	135.838	33.7408	17.7155
Fgfr2	421.164	-2.15838	0.264747	-8.15259	3.56214e-16	1.20349e-13	Fgfr2	8.98326	8.9174	8.01625	8.02392	Fgfr2	716.992	659.335	152.826	155.503
Sema6b	149.355	-2.12017	0.426776	-4.96786	6.76953e-07	5.06243e-05	Sema6b	7.48435	7.20296	6.80978	6.69494	Sema6b	301.738	183.903	68.4739	43.3046
Msrb2	65.8684	-2.11441	0.53993	-3.91607	9.00032e-05	0.00374255	Msrb2	6.08592	6.15534	5.77631	5.7647	Msrb2	97.0219	117.029	25.8018	23.6207
Cpn1	723.831	-2.10897	0.309698	-6.80977	9.77554e-12	1.76146e-09	Cpn1	9.43114	9.99596	8.76531	8.64414	Cpn1	793.639	1556.91	301.682	243.096
Ctxn2	102.187	-2.10774	0.558354	-3.77491	0.000160066	0.00608122	Ctxn2	6.59772	6.90059	6.17713	6.37413	Ctxn2	114.486	217.34	18.8551	58.0675
Sept8	534.554	-2.09967	0.351341	-5.97616	2.28459e-09	2.7708e-07	SEPT8	9.35885	9.23357	8.07504	8.52222	SEPT8	933.35	800.397	115.116	289.353
Gys2	183.575	-2.09277	0.457485	-4.57451	4.77327e-06	0.000288531	Gys2	7.28856	7.89533	6.98921	6.94797	Gys2	158.146	436.77	74.4282	64.9569
Plekhg5	857.798	-2.09207	0.245948	-8.50615	1.79805e-17	7.73162e-15	Plekhg5	10.1147	9.9154	8.87618	9.03122	Plekhg5	1549.44	1229.85	282.827	369.073
Prkar2b	509.567	-2.08223	0.248934	-8.36457	6.03327e-17	2.28299e-14	Prkar2b	9.22905	9.24866	8.28997	8.29072	Prkar2b	814.013	834.879	194.506	194.871
Gm2762	236.466	-2.04233	0.335002	-6.09648	1.08429e-09	1.42464e-07	Gm2762	8.16948	7.94659	7.34938	7.33504	Gm2762	443.39	317.651	94.2757	90.546
Myo1b	4346.77	-2.01106	0.206082	-9.75852	1.69613e-22	1.45867e-19	Myo1b	12.3785	12.4385	11.3347	11.1112	Myo1b	6743.02	7187.9	1989.71	1466.45

## Sheet: KO2, WT<KO
Suppl. Table 4D: Genes upregulated following knock-out of CK2a'.
Deregulated genes shown are based on DESeq2 results and were filtered for log2FC>2 and p-adj<0.01.
								rLog-Normalized_counts					Normalized counts
GeneID	Base mean	log2(FC)	StdErr	Wald-Stats	P-value	P-adj	GeneID	WT1: Counts	WT2: Counts	KO2_A2: Counts	KO2_A1: Counts	GeneID	WT1: Counts	WT2: Counts	KO2_A2: Counts	KO2_A1: Counts
Tktl2	29.8414	8.33217	1.65408	5.03734	4.72053e-07	3.6454e-05	Tktl2	4.56367	4.56512	4.75926	4.99294	Tktl2	0	0	33.7408	85.625
Gm10439	28.2418	8.25238	1.70267	4.84673	1.25514e-06	8.60409e-05	Gm10439	4.44623	4.44765	4.91538	4.56902	Gm10439	0	0	93.2833	19.6839
Hoxa7	27.9712	8.23852	1.66778	4.93982	7.81936e-07	5.71206e-05	Hoxa7	4.48484	4.48621	4.89571	4.66298	Hoxa7	0	0	81.3748	30.5101
Vmn1r139	21.0369	7.8275	1.71909	4.55327	5.28173e-06	0.000315237	Vmn1r139	4.1526	4.15363	4.46337	4.29526	Vmn1r139	0	0	59.5425	24.6049
Olfr1029	19.9954	7.75446	1.71176	4.5301	5.89563e-06	0.000347493	Olfr1029	4.11248	4.11344	4.28905	4.36784	Olfr1029	0	0	31.756	48.2256
Nckap1l	18.5702	7.64754	1.76443	4.33428	1.4624e-05	0.000743778	Nckap1l	3.98296	3.98388	4.2807	4.08815	Nckap1l	0	0	56.5654	17.7155
Serpinb7	16.5957	7.48534	1.81154	4.13204	3.5956e-05	0.00163925	Serpinb7	3.82823	3.82905	4.11283	3.9056	Serpinb7	0	0	53.5883	12.7945
Psd4	14.3363	7.27435	1.79861	4.04443	5.245e-05	0.00228653	Psd4	3.69251	3.6932	3.86593	3.83504	Psd4	0	0	31.756	25.5891
Foxi2	34.642	7.09094	1.59746	4.43888	9.04274e-06	0.000501609	Foxi2	4.7679	4.77616	5.19907	5.04157	Foxi2	0	1.04491	87.329	50.194
Padi2	12.3515	7.05942	1.84731	3.82145	0.00013267	0.00522943	Padi2	3.49864	3.49923	3.63113	3.64024	Padi2	0	0	23.817	25.5891
Pcdhb3	11.3837	6.94155	1.89853	3.65627	0.00025591	0.00888407	Pcdhb3	3.37985	3.38035	3.54608	3.45636	Pcdhb3	0	0	31.756	13.7787
Zmat4	21.7695	6.42224	1.68611	3.80891	0.000139578	0.00543379	Zmat4	4.22855	4.22387	4.50747	4.36978	Zmat4	0.970219	0	58.5502	27.5575
Hoxa5	159.592	5.83223	0.611895	9.53144	1.55124e-21	1.12882e-18	Hoxa5	6.23962	6.2114	7.58762	7.10019	Hoxa5	7.76175	3.13472	423.744	203.728
Serpina3h	114.967	5.32556	0.681001	7.82019	5.27418e-15	1.48936e-12	Serpina3h	5.9256	5.98376	7.10476	6.54955	Serpina3h	1.94044	9.40415	325.499	123.024
Wdfy4	28.4879	5.20534	1.19671	4.34969	1.3633e-05	0.000700913	Wdfy4	4.50075	4.49625	4.93508	4.61992	Wdfy4	1.94044	1.04491	89.3138	21.6523
Nlrp4e	145.182	4.58267	0.549051	8.34654	7.0294e-17	2.60777e-14	Nlrp4e	6.21064	6.25567	7.47798	6.91825	Nlrp4e	8.73197	14.6287	395.958	161.408
Neurod4	145.668	4.53493	0.475396	9.53927	1.43846e-21	1.08862e-18	Neurod4	6.3131	6.29714	7.35493	7.20763	Neurod4	13.5831	10.4491	311.606	247.033
Lypd5	23.2992	4.46848	1.16288	3.8426	0.000121738	0.00485926	Lypd5	4.27755	4.2795	4.63095	4.37182	Lypd5	1.94044	2.08981	71.451	17.7155
Neurog2	875.945	4.38052	0.923907	4.74131	2.12345e-06	0.000136652	Neurog2	7.74628	8.16606	9.91252	10.0667	Neurog2	31.047	129.568	1534.21	1808.95
Pard3b	128.142	4.3371	0.485059	8.94138	3.84326e-19	1.96526e-16	Pard3b	6.20718	6.21706	7.14766	7.04056	Pard3b	11.6426	12.5389	265.957	222.428
Lhfp	115.271	4.30105	0.513375	8.378	5.38352e-17	2.0787e-14	Lhfp	6.0935	6.14142	6.90556	6.96817	Lhfp	7.76175	14.6287	207.406	231.286
Pcdhb5	68.2047	4.21941	0.68227	6.18436	6.23535e-10	8.54876e-08	Pcdhb5	5.61907	5.56105	6.20975	6.07922	Pcdhb5	11.6426	2.08981	148.856	110.23
Trim5	261.105	4.21782	0.354556	11.8961	1.24057e-32	1.95597e-29	Trim5	6.8846	6.87191	8.17458	8.18513	Trim5	28.1363	25.0777	492.218	498.987
Zfp521	68.0441	4.19062	0.631359	6.63746	3.1913e-11	5.39103e-09	Zfp521	5.58838	5.60686	6.1719	6.12508	Zfp521	5.82131	8.35924	135.955	122.04
Afp	28.8168	4.14304	1.11636	3.7112	0.000206277	0.00746228	Afp	4.51126	4.55242	4.95655	4.63144	Afp	0	6.26943	89.3138	19.6839
Hoxa6	51.5317	4.14096	0.779566	5.31188	1.085e-07	9.36751e-06	Hoxa6	5.23518	5.23334	5.85267	5.48285	Hoxa6	5.82131	5.22453	144.887	50.194
Dchs2	159.572	4.01789	0.438817	9.15618	5.37687e-20	3.28162e-17	Dchs2	6.46714	6.43634	7.53018	7.31891	Dchs2	21.3448	15.6736	349.316	251.954
Fam81a	319.707	3.87782	0.37772	10.2664	9.98937e-25	9.44994e-22	Fam81a	7.11231	7.10657	8.70715	8.18132	Fam81a	41.7194	39.7064	791.916	405.489
Prrg1	22.7797	3.82607	1.05539	3.62526	0.000288671	0.00977042	Prrg1	4.30112	4.29112	4.59375	4.41325	Prrg1	3.88087	2.08981	61.5273	23.6207
Myo1d	133.886	3.78012	0.446922	8.45811	2.71742e-17	1.09391e-14	Myo1d	6.30911	6.34539	7.18785	7.16162	Myo1d	15.5235	20.8981	255.04	244.081
Igsf11	49.0075	3.48113	0.67575	5.1515	2.58412e-07	2.09835e-05	Igsf11	5.27643	5.2817	5.68832	5.64766	Igsf11	7.76175	8.35924	95.268	84.6408
Gm34933	34.9432	3.39545	0.802454	4.23132	2.32319e-05	0.00111844	Gm34933	4.86192	4.87784	5.21896	5.09468	Gm34933	4.85109	7.31434	78.3977	49.2098
Lsamp	558.028	3.38875	0.263341	12.8683	6.78833e-38	1.83479e-34	Lsamp	7.85346	7.90389	9.42524	9.29351	Lsamp	91.2006	103.446	1096.57	940.891
Chn1	65.3125	3.36954	0.592692	5.68515	1.307e-08	1.35129e-06	Chn1	5.62766	5.6048	6.13416	6.05918	Chn1	13.5831	9.40415	130.001	108.262
Eva1a	42.6266	3.26017	0.739427	4.40906	1.03822e-05	0.000558044	Eva1a	5.10246	5.10749	5.54334	5.33118	Eva1a	7.76175	8.35924	103.207	51.1782
Gm10660	128.131	3.22458	0.456221	7.06801	1.57174e-12	3.41809e-10	Gm10660	6.33181	6.38526	7.22	6.9875	Gm10660	20.3746	29.2573	277.865	185.029
Ace	87.3938	3.17857	0.6407	4.96109	7.00988e-07	5.16058e-05	Ace	5.92759	5.83386	6.70499	6.18002	Ace	25.2257	9.40415	239.162	75.7831
C430049B03Rik	39.6786	3.13585	0.747224	4.19666	2.70881e-05	0.00127807	C430049B03Rik	5.02615	5.0547	5.41304	5.28036	C430049B03Rik	5.82131	10.4491	87.329	55.115
Nrg2	67.3414	3.10805	0.610779	5.08867	3.60584e-07	2.8545e-05	Nrg2	5.67286	5.63335	6.25114	5.98664	Nrg2	17.4639	10.4491	158.78	82.6724
Pcdhb10	70.4867	3.08924	0.693854	4.45229	8.49602e-06	0.000472778	Pcdhb10	5.73214	5.61998	6.34682	5.96205	Pcdhb10	24.2555	5.22453	181.605	70.8621
Sorcs1	239.295	3.07506	0.378748	8.11901	4.69996e-16	1.53316e-13	Sorcs1	6.97003	7.13011	8.17232	7.95935	Sorcs1	34.9279	66.8739	491.226	364.152
Gpx2	38.0837	3.06902	0.833506	3.68206	0.00023136	0.00819724	Gpx2	4.92594	4.95536	5.06313	5.3949	Gpx2	5.82131	10.4491	29.7713	106.293
Cyp2b27-ps	30.4618	3.05137	0.813202	3.75229	0.000175229	0.00652624	Cyp2b27-ps	4.72156	4.7313	4.96878	4.96688	Cyp2b27-ps	5.82131	7.31434	54.5806	54.1308
Npy	59.5792	3.0339	0.614555	4.93674	7.94384e-07	5.78067e-05	Npy	5.56897	5.5178	5.97197	5.95828	Npy	17.4639	8.35924	108.169	104.325
Pcdhb4	81.8309	2.91914	0.587345	4.97006	6.69326e-07	5.02526e-05	Pcdhb4	5.87087	5.86953	6.59111	6.16708	Pcdhb4	19.4044	18.8083	209.391	79.7198
Prdm8	190.3	2.89493	0.364963	7.93211	2.15451e-15	6.36928e-13	Prdm8	6.89107	6.83071	7.74968	7.71142	Prdm8	51.4216	38.6615	345.347	325.769
Pik3r5	87.0382	2.87321	0.535672	5.36376	8.1508e-08	7.25026e-06	Pik3r5	6.03943	5.94851	6.58655	6.47959	Pik3r5	29.1066	12.5389	170.689	135.819
Sema5a	1702.26	2.86024	0.207221	13.8029	2.44928e-43	1.15851e-39	Sema5a	9.50999	9.4744	10.967	11.1193	Sema5a	424.956	399.154	2749.87	3235.05
Plb1	130.969	2.8511	0.453129	6.29204	3.13321e-10	4.59537e-08	Plb1	6.40825	6.48287	7.2731	7.00391	Plb1	25.2257	38.6615	283.819	176.171
AC152414.2	81.2385	2.83737	0.610886	4.64468	3.4061e-06	0.000213389	AC152414.2	5.90167	5.83055	6.583	6.14245	AC152414.2	26.1959	13.5838	209.391	75.7831
Pard3	49.0874	2.82546	0.647801	4.36162	1.29101e-05	0.000669203	Pard3	5.31646	5.34623	5.70429	5.64819	Pard3	9.70219	14.6287	93.2833	78.7356
Gm10800	142.408	2.76138	0.440239	6.27246	3.55381e-10	5.13268e-08	Gm10800	6.4953	6.63717	7.30933	7.26251	Gm10800	23.2852	50.1554	258.018	238.175
Zfp534	35.165	2.75212	0.75532	3.64365	0.000268798	0.00922987	Zfp534	4.91128	4.92783	5.12599	5.22524	Zfp534	7.76175	10.4491	49.6188	72.8305
Shh	88.0069	2.72004	0.503128	5.40626	6.43556e-08	5.91072e-06	Shh	6.01634	6.03896	6.63253	6.4617	Shh	21.3448	25.0777	180.612	124.993
Naip5	63.0403	2.71509	0.635211	4.27431	1.91727e-05	0.000952094	Naip5	5.58771	5.61394	6.17433	5.82953	Naip5	14.5533	18.8083	156.795	62.0043
Cav2	608.767	2.71288	0.274505	9.88281	4.94255e-23	4.453e-20	Cav2	8.3204	8.16624	9.61415	9.386	Cav2	188.222	133.748	1197.8	915.302
Pcdhb6	115.937	2.71126	0.523706	5.17706	2.25406e-07	1.86231e-05	Pcdhb6	6.41558	6.24693	7.06264	6.85429	Pcdhb6	46.5705	14.6287	240.155	162.392
Itpr3	134.727	2.70094	0.438065	6.16561	7.02116e-10	9.42131e-08	Itpr3	6.57087	6.46212	7.14361	7.25766	Itpr3	46.5705	25.0777	210.384	256.875
Ttc12	58.4349	2.66214	0.661632	4.0236	5.73151e-05	0.00248147	Ttc12	5.55179	5.49066	6.04959	5.74415	Ttc12	21.3448	10.4491	141.91	60.0359
Dio2	152.29	2.58689	0.437672	5.91057	3.40927e-09	3.95726e-07	Dio2	6.62548	6.69432	7.17285	7.54296	Dio2	36.8683	50.1554	181.605	340.532
Lgr5	149.695	2.51163	0.493951	5.08477	3.68069e-07	2.89137e-05	Lgr5	6.73657	6.5447	7.5233	7.11752	Lgr5	64.0344	25.0777	340.385	169.282
Tnfrsf1b	59.112	2.4866	0.623505	3.98811	6.6602e-05	0.00284449	Tnfrsf1b	5.62398	5.5437	6.01705	5.88099	Tnfrsf1b	25.2257	10.4491	119.085	81.6882
Ryr3	70.6518	2.46926	0.551388	4.47826	7.52538e-06	0.000428856	Ryr3	5.80277	5.79665	6.30931	6.11689	Ryr3	22.315	20.8981	147.864	91.5302
Fxyd5	323.052	2.44875	0.412134	5.94163	2.82194e-09	3.37918e-07	Fxyd5	7.42948	7.63982	8.78823	8.12835	Fxyd5	72.7664	127.478	776.038	315.927
A630095E13Rik	87.1585	2.44449	0.490317	4.98553	6.17923e-07	4.71416e-05	A630095E13Rik	6.08512	6.04424	6.57944	6.50852	A630095E13Rik	31.047	22.9879	158.78	135.819
Galm	61.5476	2.4339	0.580597	4.19206	2.76437e-05	0.00129781	Galm	5.62237	5.66466	6.07469	5.95122	Galm	15.5235	22.9879	121.07	86.6092
Rnf144b	66.7897	2.42172	0.556454	4.35206	1.34863e-05	0.000695262	Rnf144b	5.76877	5.72398	6.09337	6.18649	Rnf144b	25.2257	16.7185	99.2375	125.977
Nkx2-5	371.567	2.39051	0.314466	7.6018	2.92039e-14	7.78223e-12	Nkx2-5	7.68265	7.85583	8.86393	8.63511	Nkx2-5	94.1112	144.197	716.495	531.466
B230209E15Rik	178.84	2.38109	0.420154	5.66719	1.45158e-08	1.48453e-06	B230209E15Rik	6.85221	6.92963	7.38836	7.8086	B230209E15Rik	49.4812	65.829	201.452	398.599
Neurod2	1936.3	2.3559	0.25555	9.21892	3.00094e-20	1.89259e-17	Neurod2	9.72355	10.08	11.2926	11.1664	Neurod2	463.765	802.487	3459.42	3019.51
Col16a1	73.0201	2.35058	0.557801	4.21401	2.50874e-05	0.00119862	Col16a1	5.89427	5.81923	6.3515	6.17873	Col16a1	31.047	16.7185	147.864	96.4512
Neurod6	346.853	2.33124	0.35569	6.55413	5.59676e-11	9.20789e-09	Neurod6	7.55443	7.8327	8.7665	8.50839	Neurod6	75.6771	154.646	676.8	480.287
Dok7	112.008	2.32178	0.59011	3.93449	8.33741e-05	0.00350542	Dok7	6.35296	6.2265	7.12103	6.48639	Dok7	49.4812	25.0777	294.736	78.7356
Pde1a	156.696	2.27036	0.467656	4.85476	1.2053e-06	8.35324e-05	Pde1a	6.67732	6.82094	7.15041	7.61352	Pde1a	38.8087	68.9637	160.765	358.247
Plpp3	83.7244	2.25501	0.519764	4.33854	1.43435e-05	0.000731481	Plpp3	6.06481	6.00406	6.5728	6.36716	Plpp3	34.9279	22.9879	170.689	106.293
Ebf1	805.358	2.25043	0.289559	7.77194	7.72939e-15	2.11942e-12	Ebf1	8.60253	8.96038	9.93399	9.91601	Ebf1	192.103	367.807	1344.67	1316.85
Fgf9	100.978	2.23984	0.465839	4.80817	1.52316e-06	0.000102922	Fgf9	6.25738	6.28233	6.85093	6.66633	Fgf9	32.9874	37.6166	198.475	134.835
Abhd3	68.491	2.21804	0.540824	4.10122	4.10974e-05	0.00184694	Abhd3	5.78852	5.82069	6.23052	6.12498	Abhd3	21.3448	27.1675	128.016	97.4354
Tnfaip8	85.228	2.20033	0.516524	4.25989	2.04529e-05	0.00100773	Tnfaip8	6.02112	6.11747	6.57302	6.43507	Tnfaip8	21.3448	39.7064	161.757	118.103
Gm11884	138.843	2.17842	0.406156	5.3635	8.16229e-08	7.25026e-06	Gm11884	6.67359	6.65539	7.33883	7.15444	Gm11884	52.3918	48.0656	264.964	189.95
Gm28321	948.287	2.12186	0.225089	9.42673	4.23075e-21	2.85878e-18	Gm28321	9.04504	9.1125	10.1001	10.2406	Gm28321	334.725	374.076	1418.1	1666.24
Ncan	333.823	2.06132	0.398344	5.17471	2.28263e-07	1.87771e-05	Ncan	7.88953	7.54982	8.76581	8.33355	Ncan	180.461	77.323	693.67	383.836
Dyrk4	148.807	2.00551	0.384233	5.21952	1.79385e-07	1.50176e-05	Dyrk4	6.79492	6.7895	7.41845	7.29651	Dyrk4	60.1536	58.5147	263.972	212.586
St6gal1	85.3064	2.00311	0.53309	3.75755	0.000171586	0.00643114	St6gal1	6.10763	6.06071	6.63478	6.32444	St6gal1	38.8087	29.2573	184.582	88.5776

## Sheet: DOWNregulated KO1_KO2
	Suppl. information: Venn diagram of genes downregulated in KO1/KO2
	KO1 vs. wild-type
	KO2 vs. wild-type
	p-adj<0.01; log2(FC)<-2
	Conditions	total	genes
	KO1 / KO2	67	2810468N07Rik; Alb; Aldh1a1; Arhgdig; Atp8b1; B3gat1; Bhlhe22; Bmp2; Boc; C77370; Cartpt; Cbln4; Cnnm1; Crtap; Ctxn2; D630003M21Rik; Dmrt2; Dpy19l3; Enc1; Epas1; Epop; Erich3; F2r; Fbll1; Frrs1l; Fut9; Galk1; Galr1; Gatm; Gcnt4; Gdf10; Glra3; Gm44379; Gm44380; Gper1; Gpr135; Gpr142; Gucy1b3; Inha; Itpr2; Kcnk13; Klhl41; Lhx1; Lmo3; Lrrc17; Lrrtm1; Mir124-2hg; Mmp15; Nlgn1; Nptx1; Ntng1; Ogfrl1; P…
	KO1 only	199	2310014F06Rik; 3632451O06Rik; 4833411C07Rik; A530058N18Rik; AC160401.1; Adamts1; Adarb2; Adcy2; Adgrl3; Aldh2; Amer3; Anks6; Antxr2; Apobec3; Ascl1; Asic2; B230209E15Rik; B230216N24Rik; B630019K06Rik; Bend5; C2cd4a; Cacna1i; Cacnb2; Calcr; Camk1d; Cav2; Ccdc149; Ccdc80; Cd79a; Cdc42ep5; Cdh11; Cdh9; Clip4; Csmd3; Cttnbp2; Cxcr4; D430019H16Rik; Ddo; Disc1; Dok5; Dpyd; Dscaml1; Dsg2; Dusp26; Ebf1; …
	KO2 only	166	0610038B21Rik; 1700040L02Rik; 2510009E07Rik; 2900022M07Rik; A1cf; AA414768; Aatk; AC132265.1; Adamts18; Adamtsl1; Adrb1; Akr1c12; Aldh1a7; Amer2; Amotl2; Ang; Ankrd29; Ankrd45; Antxr1; Apba2; Arc; Arhgap10; Avpr1b; B4galt4; Bicc1; Calcrl; Cbln1; Cd14; Cdh10; Chn2; Chst2; Clstn1; Cntfr; Cobll1; Cox7a1; Cpn1; Cpne2; Ctgf; D330045A20Rik; D630023F18Rik; Dapl1; Dcdc2a; Dcx; Dennd2a; Disp1; Edaradd; Eg…

## Sheet: UPregulated KO1_KO2
	Suppl. information: Venn diagram of genes upregulated in KO1/KO2
	KO1 vs. wild-type
	KO2 vs. wild-type
	p-adj<0.01; log2(FC)>2
	conditions	total	genes
	KO1 / KO2	25	AC152414.2; Chn1; Dok7; Fgf9; Gm10800; Gm11884; Hoxa5; Hoxa6; Hoxa7; Lgr5; Myo1d; Naip5; Nkx2-5; Nlrp4e; Nrg2; Pard3; Pcdhb10; Pcdhb3; Pcdhb4; Pcdhb5; Pcdhb6;; Prdm8; Ryr3; Serpina3h; Trim5
	KO1 only	128	1700039I01Rik; A830082K12Rik; AC124503.3; AC132265.1; AC134254.4; AC164623.1; Adamts18; AF529169; Aldh3a1; Antxr1; Aox2; Arhgef28; Arhgef37; Atp2b3; C3; Cd4; Cgn; Col22a1; Crabp1; Cracr2a; Dnah7b; Dpysl5; Eda2r; Epha4; Fam184b; Folr1; Foxb1; Foxs1; Frmpd1; Fzd2; Gal3st1; Gm11033; Gm11110; Gm13147; Gm13212; Gm13230; Gm15681; Gm15762; Gm15991; Gm17887; Gm21738; Gm2694; Gm43050; Gm53; Gm7347; Gm773;…
	KO2 only	59	A630095E13Rik; Abhd3; Ace; Afp; B230209E15Rik; C430049B03Rik; Cav2; Col16a1; Cyp2b27-ps; Dchs2; Dio2; Dyrk4; Ebf1; Eva1a; Fam81a; Foxi2; Fxyd5; Galm; Gm10439; Gm10660; Gm28321; Gm34933; Gpx2; Igsf11; Itpr3; Lhfp; Lsamp; Lypd5; Ncan; Nckap1l; Neurod2; Neurod4; Neurod6; Neurog2; Npy; Olfr1029; Padi2; Pard3b; Pde1a; Pik3r5; Plb1; Plpp3; Prrg1; Psd4; Rnf144b; Sema5a; Serpinb7; Shh; Sorcs1; St6gal1; T…
